# Supplementary material for: Evolutionary Insights Based on SNP Haplotypes of Red Pericarp, Grain Size and Starch Synthase Genes in Wild and Cultivated Rice
Source: Front Plant Sci. 2017 Jun 9;8:972. doi: 10.3389/fpls.2017.00972 (PMC5465369; doi:10.3389/fpls.2017.00972)
Supplement: Supplementary file 8 [file Table_1.XLSX]

## Sheet: GBSS1 gene
Supplementary Table1| Passport data of wild rice accessions used in gene based haplotype analysis
S.No.	Accessions	Agroclimatic Zones	48SNPs based populations	Sub-Populations	State	District	Cluster-1	Cluster-2	Cluster-3
1	NKSWR1	MGP	2	Pro-Aus	Uttar Pradesh	Varanasi	0.001	0.993	0.005
2	NKSWR3	MGP	2	Pro-Aus	Uttar Pradesh	Mirzapur	0.001	0.994	0.005
3	NKSWR4	MGP	2	Pro-Aus	Uttar Pradesh	Mirzapur	0.001	0.994	0.005
4	NKSWR5	MGP	1	Pro-Indica	Uttar Pradesh	Mirzapur	0.997	0.001	0.001
5	NKSWR6	MGP	2	Pro-Aus	Uttar Pradesh	Mirzapur	0.003	0.986	0.011
6	NKSWR8	MGP	2	Pro-Aus	Uttar Pradesh	Mirzapur	0.333	0.334	0.334
7	NKSWR9	MGP	3	Mid-Gangatic	Uttar Pradesh	Mirzapur	0.004	0.007	0.989
8	NKSWR10	MGP	2	Pro-Aus	Uttar Pradesh	Mirzapur	0.001	0.994	0.005
9	NKSWR11	MGP	3	Mid-Gangatic	Uttar Pradesh	Mirzapur	0.002	0.01	0.988
10	NKSWR13	MGP	2	Pro-Aus	Uttar Pradesh	Mirzapur	0.001	0.993	0.005
11	NKSWR14	MGP	3	Mid-Gangatic	Uttar Pradesh	Mirzapur	0.024	0.009	0.968
12	NKSWR15	MGP	2	Pro-Aus	Uttar Pradesh	Mirzapur	0.001	0.993	0.006
13	NKSWR16	MGP	3	Mid-Gangatic	Uttar Pradesh	Mirzapur	0.043	0.008	0.949
14	NKSWR17	MGP	2	Pro-Aus	Uttar Pradesh	Sonbhadra	0.001	0.993	0.005
15	NKSWR18	MGP	2	Pro-Aus	Uttar Pradesh	Sonbhadra	0.001	0.994	0.005
16	NKSWR19	MGP	3	Mid-Gangatic	Uttar Pradesh	Sonbhadra	0.002	0.01	0.988
17	NKSWR20	MGP	2	Pro-Aus	Uttar Pradesh	Sonbhadra	0.002	0.992	0.006
18	NKSWR21	MGP	3	Mid-Gangatic	Uttar Pradesh	Sonbhadra	0.089	0.005	0.906
19	NKSWR22	MGP	2	Pro-Aus	Uttar Pradesh	Sonbhadra	0.001	0.992	0.006
20	NKSWR23	MGP	2	Pro-Aus	Uttar Pradesh	Sonbhadra	0.005	0.958	0.037
21	NKSWR24	MGP	2	Pro-Aus	Uttar Pradesh	Sonbhadra	0.012	0.981	0.007
22	NKSWR25	MGP	3	Mid-Gangatic	Uttar Pradesh	Chandauli	0.002	0.008	0.99
23	NKSWR26	MGP	3	Mid-Gangatic	Uttar Pradesh	Chandauli	0.025	0.01	0.965
24	NKSWR27	MGP	2	Pro-Aus	Uttar Pradesh	Chandauli	0.001	0.994	0.005
25	NKSWR28	MGP	3	Mid-Gangatic	Uttar Pradesh	Chandauli	0.023	0.008	0.969
26	NKSWR29	MGP	3	Mid-Gangatic	Uttar Pradesh	Chandauli	0.003	0.013	0.983
27	NKSWR30	MGP	2	Pro-Aus	Uttar Pradesh	Chandauli	0.001	0.993	0.006
28	NKSWR31	MGP	2	Pro-Aus	Uttar Pradesh	Chandauli	0.002	0.991	0.007
29	NKSWR32	MGP	2	Pro-Aus	Uttar Pradesh	Chandauli	0.005	0.96	0.035
30	NKSWR33	MGP	2	Pro-Aus	Uttar Pradesh	Chandauli	0.001	0.993	0.005
31	NKSWR34	MGP	1	Pro-Indica	Uttar Pradesh	Chandauli	0.998	0.001	0.001
32	NKSWR35	MGP	2	Pro-Aus	Uttar Pradesh	Ghazipur	0.001	0.994	0.005
33	NKSWR37	MGP	2	Pro-Aus	Uttar Pradesh	Ghazipur	0.001	0.994	0.005
34	NKSWR40	MGP	3	Mid-Gangatic	Uttar Pradesh	Ghazipur	0.001	0.009	0.99
35	NKSWR41	MGP	3	Mid-Gangatic	Uttar Pradesh	Ghazipur	0.001	0.01	0.989
36	NKSWR42	MGP	3	Mid-Gangatic	Bihar	Buxar	0.164	0.012	0.824
37	NKSWR43	MGP	2	Pro-Aus	Bihar	Buxar	0.001	0.994	0.005
38	NKSWR44	MGP	3	Mid-Gangatic	Uttar Pradesh	Ballia	0.072	0.01	0.918
39	NKSWR45	MGP	2	Pro-Aus	Uttar Pradesh	Ballia	0.002	0.991	0.008
40	NKSWR46	MGP	3	Mid-Gangatic	Uttar Pradesh	Ballia	0.02	0.014	0.966
41	NKSWR47	MGP	3	Mid-Gangatic	Uttar Pradesh	Ballia	0.003	0.014	0.982
42	NKSWR48	MGP	1	Pro-Indica	Uttar Pradesh	Ballia	0.971	0.019	0.01
43	NKSWR49	MGP	3	Mid-Gangatic	Uttar Pradesh	Ballia	0.095	0.007	0.898
44	NKSWR51	MGP	3	Mid-Gangatic	Uttar Pradesh	Ballia	0.005	0.008	0.987
45	NKSWR53	MGP	1	Pro-Indica	Uttar Pradesh	Ballia	0.992	0.001	0.007
46	NKSWR54	MGP	3	Mid-Gangatic	Uttar Pradesh	Ballia	0.009	0.012	0.979
47	NKSWR55	MGP	3	Mid-Gangatic	Uttar Pradesh	Ballia	0.012	0.011	0.977
48	NKSWR56	MGP	3	Mid-Gangatic	Uttar Pradesh	Ballia	0.01	0.007	0.983
49	NKSWR57	MGP	3	Mid-Gangatic	Uttar Pradesh	Ballia	0.073	0.005	0.922
50	NKSWR59	MGP	3	Mid-Gangatic	Uttar Pradesh	Ballia	0.005	0.004	0.991
51	NKSWR60	MGP	3	Mid-Gangatic	Uttar Pradesh	Ballia	0.001	0.013	0.986
52	NKSWR61	MGP	3	Mid-Gangatic	Uttar Pradesh	Rampur	0.047	0.01	0.943
53	NKSWR62	MGP	3	Mid-Gangatic	Uttar Pradesh	Ballia	0.045	0.006	0.949
54	NKSWR63	MGP	3	Mid-Gangatic	Uttar Pradesh	Ballia	0.001	0.011	0.988
55	NKSWR64	MGP	3	Mid-Gangatic	Uttar Pradesh	Mau	0.001	0.021	0.978
56	NKSWR65	MGP	3	Mid-Gangatic	Uttar Pradesh	Mau	0.001	0.01	0.989
57	NKSWR66	MGP	3	Mid-Gangatic	Uttar Pradesh	Mau	0.072	0.008	0.92
58	NKSWR67	MGP	3	Mid-Gangatic	Uttar Pradesh	Mau	0.078	0.007	0.915
59	NKSWR68	MGP	2	Pro-Aus	Uttar Pradesh	Mau	0.001	0.992	0.006
60	NKSWR70	MGP	3	Mid-Gangatic	Uttar Pradesh	Mau	0.001	0.01	0.989
61	NKSWR71	MGP	3	Mid-Gangatic	Uttar Pradesh	Mau	0.055	0.005	0.94
62	NKSWR72	MGP	3	Mid-Gangatic	Uttar Pradesh	Azamgarh	0.001	0.036	0.963
63	NKSWR73	MGP	2	Pro-Aus	Uttar Pradesh	Azamgarh	0.001	0.983	0.016
64	NKSWR74	MGP	3	Mid-Gangatic	Uttar Pradesh	Azamgarh	0.001	0.031	0.968
65	NKSWR78	MGP	3	Mid-Gangatic	Uttar Pradesh	Azamgarh	0.001	0.026	0.973
66	NKSWR79	MGP	2	Pro-Aus	Uttar Pradesh	Azamgarh	0.015	0.925	0.061
67	NKSWR81	MGP	1	Pro-Indica	Uttar Pradesh	Azamgarh	0.941	0.042	0.017
68	NKSWR82	MGP	3	Mid-Gangatic	Uttar Pradesh	Azamgarh	0.044	0.013	0.943
69	NKSWR83	MGP	3	Mid-Gangatic	Uttar Pradesh	Azamgarh	0.01	0.007	0.983
70	NKSWR84	MGP	3	Mid-Gangatic	Uttar Pradesh	Azamgarh	0.001	0.009	0.99
71	NKSWR86	MGP	3	Mid-Gangatic	Uttar Pradesh	Azamgarh	0.002	0.032	0.966
72	NKSWR87	MGP	3	Mid-Gangatic	Uttar Pradesh	Azamgarh	0.003	0.009	0.988
73	NKSWR88	MGP	3	Mid-Gangatic	Uttar Pradesh	Mau	0.278	0.023	0.97
74	NKSWR89	MGP	3	Mid-Gangatic	Uttar Pradesh	Ghazipur	0.001	0.01	0.988
75	NKSWR90	MGP	2	Pro-Aus	Uttar Pradesh	Ghazipur	0.011	0.947	0.042
76	NKSWR91	MGP	2	Pro-Aus	Uttar Pradesh	Ghazipur	0.002	0.993	0.006
77	NKSWR93	MGP	3	Mid-Gangatic	Uttar Pradesh	Ghazipur	0.361	0.015	0.624
78	NKSWR94	MGP	3	Mid-Gangatic	Uttar Pradesh	Jaunpur	0.073	0.007	0.921
79	NKSWR95	MGP	3	Mid-Gangatic	Uttar Pradesh	Varanashi	0.007	0.012	0.981
80	NKSWR98	MGP	2	Pro-Aus	Uttar Pradesh	Jaunpur	0.004	0.951	0.045
81	NKSWR116	MGP	3	Mid-Gangatic	Bihar	Rohtas	0.001	0.012	0.987
82	NKSWR118	MGP	3	Mid-Gangatic	Bihar	Rohtas	0.002	0.009	0.989
83	NKSWR124	MGP	3	Mid-Gangatic	Bihar	Bhojpur	0.079	0.006	0.915
84	NKSWR125	MGP	3	Mid-Gangatic	Bihar	Bhojpur	0.003	0.015	0.981
85	NKSWR126	MGP	3	Mid-Gangatic	Bihar	Bhojpur	0.001	0.037	0.961
86	NKSWR137	MGP	3	Mid-Gangatic	Bihar	Aurangabad	0.001	0.019	0.98
87	NKSWR147	MGP	3	Mid-Gangatic	Bihar	Gaya	0.002	0.01	0.989
88	NKSWR155	MGP	3	Mid-Gangatic	Bihar	Bhojpur	0.001	0.012	0.987
89	NKSWR164	UGP	3	Mid-Gangatic	Uttar Pradesh	Aligarh	0.001	0.012	0.987
90	NKSWR168	WHR	3	Mid-Gangatic	Himachal Pradesh	Mandi	0.001	0.015	0.984
91	NKSWR170	WHR	3	Mid-Gangatic	Himachal Pradesh	Mandi	0.001	0.016	0.983
92	NKSWR171	WHR	3	Mid-Gangatic	Himachal Pradesh	Kangra	0.175	0.005	0.982
93	NKSWR173	WHR	3	Mid-Gangatic	Himachal Pradesh	Kangra	0.031	0.011	0.958
94	NKSWR174	WHR	3	Mid-Gangatic	Himachal Pradesh	Kangra	0.028	0.012	0.96
95	NKSWR175	WHR	3	Mid-Gangatic	Himachal Pradesh	Kangra	0.002	0.008	0.991
96	NKSWR179	WHR	3	Mid-Gangatic	Himachal Pradesh	Kangra	0.001	0.033	0.965
97	NKSWR181	WHR	3	Mid-Gangatic	Himachal Pradesh	Kangra	0.001	0.038	0.96
98	NKSWR183	WHR	3	Mid-Gangatic	Himachal Pradesh	Chamba	0.207	0.013	0.981
99	NKSWR184	WHR	3	Mid-Gangatic	Himachal Pradesh	Chamba	0.002	0.008	0.991
100	NKSWR186	WHR	3	Mid-Gangatic	Himachal Pradesh	Kangra	0.001	0.009	0.989
101	NKSWR189	UGP	3	Mid-Gangatic	Uttar Pradesh	Sitapur	0.002	0.008	0.99
102	NKSWR192	UGP	3	Mid-Gangatic	Uttar Pradesh	Unnao	0.001	0.009	0.99
103	NKSWR199	UGP	3	Mid-Gangatic	Uttar Pradesh	Unnao	0.002	0.008	0.99
104	NKSWR202	UGP	3	Mid-Gangatic	Uttar Pradesh	Barabanki	0.14	0.007	0.954
105	NKSWR218	MGP	3	Mid-Gangatic	Bihar	East Champaran	0.055	0.006	0.939
106	NKSWR224	MGP	2	Pro-Aus	Bihar	Patna	0.002	0.992	0.006
107	NKSWR225	MGP	3	Mid-Gangatic	Bihar	Patna	0.008	0.007	0.985
108	NKSWR231	WCP	3	Mid-Gangatic	Gujrat	Navsari	0.001	0.009	0.99
109	NKSWR232	WCP	3	Mid-Gangatic	Gujrat	Navsari	0.001	0.037	0.961
110	NKSWR233	WCP	3	Mid-Gangatic	Gujrat	Navsari	0.001	0.013	0.986
111	NKSWR235	WCP	3	Mid-Gangatic	Gujrat	Navsari	0.001	0.01	0.989
112	NKSWR236	WCP	3	Mid-Gangatic	Gujrat	Navsari	0.176	0.005	0.901
113	NKSWR237	WCP	3	Mid-Gangatic	Gujrat	Navsari	0.001	0.041	0.957
114	NKSWR238	WCP	3	Mid-Gangatic	Gujrat	Navsari	0.001	0.012	0.987
115	NKSWR239	WCP	3	Mid-Gangatic	Gujrat	Navsari	0.001	0.012	0.987
116	NKSWR240	WCP	3	Mid-Gangatic	Gujrat	Navsari	0.166	0.008	0.927
117	NKSWR241	WCP	2	Pro-Aus	Gujrat	Navsari	0.048	0.913	0.039
118	NKSWR242	WCP	3	Mid-Gangatic	Gujrat	Navsari	0.164	0.018	0.918
119	NKSWR243	GPH	3	Mid-Gangatic	Uttarakhand	Dehradun	0.011	0.01	0.979
120	NKSWR244	WHR	3	Mid-Gangatic	Uttarakhand	Dehradun	0.007	0.007	0.986
121	NKSWR245	WHR	1	Pro-Indica	Uttarakhand	Dehradun	0.998	0.001	0.001
122	NKSWR247	WHR	1	Pro-Indica	Uttarakhand	Dehradun	0.825	0.123	0.052
123	NKSWR248	WHR	3	Mid-Gangatic	Uttarakhand	Dehradun	0.078	0.007	0.915
124	NKSWR249	WHR	3	Mid-Gangatic	Uttarakhand	Dehradun	0.078	0.006	0.917
125	NKSWR250	WHR	3	Mid-Gangatic	Uttarakhand	Dehradun	0.077	0.006	0.917
126	NKSWR251	WHR	3	Mid-Gangatic	Gujrat	Kheda	0.127	0.006	0.966
127	NKSWR252	WHR	3	Mid-Gangatic	Gujrat	Kheda	0.001	0.024	0.975
128	NKSWR253	WHR	3	Mid-Gangatic	Gujrat	Kheda	0.001	0.012	0.987
129	NKSWR255	WHR	3	Mid-Gangatic	Gujrat	Kheda	0.002	0.007	0.991
130	NKSWR256	WHR	3	Mid-Gangatic	Gujrat	Kheda	0.001	0.027	0.972
131	NKSWR257	GPH	2	Pro-Aus	Gujrat	Ahmedabad	0.004	0.909	0.117
132	NKSWR258	GPH	2	Pro-Aus	Gujrat	Ahmedabad	0.001	0.993	0.006
133	NKSWR259	GPH	2	Pro-Aus	Gujrat	Aanad	0.001	0.986	0.013
134	NKSWR261	GPH	2	Pro-Aus	Gujrat	Vadodara	0.007	0.942	0.051
135	NKSWR263	GPH	2	Pro-Aus	Gujrat	Vadodara	0.461	0.905	0.034
136	NKSWR266	GPH	2	Pro-Aus	Gujrat	Vadodara	0.001	0.991	0.007
137	NKSWR267	GPH	2	Pro-Aus	Gujrat	Vadodara	0.001	0.993	0.006
138	NKSWR271	GPH	2	Pro-Aus	Gujrat	Vadodara	0.085	0.906	0.008
139	NKSWR300	WHR	2	Pro-Aus	Dehradun	Dehradun	0.002	0.992	0.006
140	NKSWR303	WCP	2	Pro-Aus	Goa	North Goa	0.001	0.993	0.006
141	NKSWR309	WCP	2	Pro-Aus	Goa	North Goa	0.001	0.993	0.006
142	NKSWR310	WCP	2	Pro-Aus	Goa	North Goa	0.001	0.993	0.005
143	NKSWR316	WCP	2	Pro-Aus	Goa	South Goa	0.013	0.981	0.006
144	NKSWR318	WCP	1	Pro-Indica	Goa	South Goa	0.991	0.005	0.004
145	NKSWR319	WCP	2	Pro-Aus	Goa	South Goa	0.001	0.994	0.005
146	NKSWR321	WCP	2	Pro-Aus	Goa	South Goa	0.001	0.993	0.005
147	NKSWR335	EPH	1	Pro-Indica	Chattishgarh	Kanker	0.982	0.009	0.009
148	NKSWR339	EPH	2	Pro-Aus	Chattishgarh	Jagdalpur	0.001	0.993	0.005
149	NKSWR346	EPH	2	Pro-Aus	Chattishgarh	Jagdalpur	0.058	0.935	0.007
150	NKSWR351	EPH	2	Pro-Aus	Chattishgarh	Dhamtari	0.001	0.993	0.006
151	NKSWR353	EPH	2	Pro-Aus	Chattishgarh	Raipur	0.006	0.941	0.053
152	NKSWR354	EPH	2	Pro-Aus	Chattishgarh	Raipur	0.002	0.992	0.006
153	NKSWR356	EPH	2	Pro-Aus	Chattishgarh	Bemetara	0.001	0.994	0.005
154	NKSWR364	EPH	2	Pro-Aus	Chattishgarh	Mungeli	0.02	0.973	0.006
155	NKSWR372	EHR	2	Pro-Aus	Assam	Jorhat	0.001	0.993	0.006
156	NKSWR378	EHR	2	Pro-Aus	Assam	Sibsagar	0.013	0.928	0.058
157	NKSWR381	EHR	2	Pro-Aus	Assam	Sibsagar	0.001	0.993	0.006
158	NKSWR383	EHR	2	Pro-Aus	Assam	Golaghat	0.001	0.993	0.006
159	NKSWR384	EHR	2	Pro-Aus	Assam	Golaghat	0.001	0.993	0.005
160	NKSWR396	EHR	2	Pro-Aus	Assam	Naogaon	0.001	0.993	0.005
161	O.nivara330651	LGP	3	Mid-Gangatic	West Bengal	24 Parganas	0.002	0.007	0.992
162	O.nivara336680	EPH	3	Mid-Gangatic	Orissa	Bauda	0.001	0.009	0.99
163	O.nivara336681	EPH	2	Pro-Aus	Orissa	Bauda	0.027	0.966	0.007
164	O.nivara336684	EPH	2	Pro-Aus	Orissa	Bauda	0.001	0.993	0.006
165	O.nivara336700	EPH	3	Mid-Gangatic	Orissa	Kalahandi	0.001	0.009	0.99
166	O.nivara336713	ECP	1	Pro-Indica	Andhra Pradesh	Ganjam	0.996	0.002	0.002
167	O.nivara336726	ECP	3	Mid-Gangatic	Orissa	Khurda	0.001	0.038	0.96
168	O.nivara330639	LGP	3	Mid-Gangatic	West Bengal	24 Parganas	0.207	0.013	0.981
169	O.nivara330642	LGP	2	Pro-Aus	West Bengal	24 Parganas	0.001	0.989	0.01
170	O.nivara330644	LGP	1	Pro-Indica	West Bengal	25 Parganas	0.991	0.005	0.004
171	O.nivara330645	LGP	3	Mid-Gangatic	West Bengal	26 Parganas	0.055	0.005	0.94
172	O.nivara330647	LGP	3	Mid-Gangatic	West Bengal	27 Parganas	0.001	0.036	0.963
173	O.nivara330649	LGP	1	Pro-Indica	West Bengal	28 Parganas	0.995	0.002	0.001
174	O.nivara336676	ECP	2	Pro-Aus	Orissa	Khurda	0.002	0.991	0.008
175	O.nivara336694	EPH	3	Mid-Gangatic	Orissa	Kalahandi	0.001	0.024	0.975
176	O.nivara336697	EPH	2	Pro-Aus	Orissa	Kalahandi	0.001	0.992	0.006
177	O.nivara336716	ECP	1	Pro-Indica	Andhra Pradesh	Ganjam	0.997	0.001	0.001
178	O.rufipogon336679	EPH	3	Mid-Gangatic	Orissa	Bauda	0.001	0.009	0.99
179	O.rufipogon336701	EPH	2	Pro-Aus	Orissa	Balangir	0.045	0.937	0.018
180	O.rufipogon336714	ECP	2	Pro-Aus	Andhra Pradesh	Ganjam	0.001	0.989	0.01
181	O.rufipogon336719	ECP	1	Pro-Indica	Andhra Pradesh	Ganjam	0.987	0.006	0.006
182	O.rufipogon336727	EPH	2	Pro-Aus	Orissa	Khurda	0.001	0.989	0.01
183	ADT45			Indica	Tamil Nadu (India)	Aduthurai
184	ADT46			Indica	Tamil Nadu (India)	Aduthurai
185	Pooja			Indica	Odisha (India)	Cuttack
186	CSR11			Indica	Haryana (India)	Karnal
187	MI48			Indica	Haryana (India)	Karnal
188	Aus287			Aus	Bangladesh
189	Kajarhwa_NKSLR2			Aus	Uttar Pradesh (India)	Ballia
190	Nagina22			Aus	Uttar Pradesh (India)	Azamgarh
191	Dihawan-1_NKSLR11-1			Aus	Uttar Pradesh (India)	Ballia
192	FR13A			Aus	Odisha (India)
193	Moroberekan			Japonica	Guinea (West Africa)
194	Azucena			Japonica	Philippines
195	Nipponbare			Japonica	Japan
196	Taipei309			Japonica	Taiwan
197	Trembese			Japonica	Indonesia
198	Type-3			Aromatic	Uttarancha (India)	Rice Research Station, Nagina
199	Taroari_basmati			Aromatic	Haryana (India)
200	Kalanamk			Aromatic	Uttar Pradesh (India)	Tarai belt
201	Basmati370			Aromatic	Punjab (India)
202	Chimblate_basmati			Aromatic	Himachal Pradesh (India)

## Sheet: Rc gene
S.No.	Accessions	Agroclimatic Zones	48SNPs based populations	Sub-Populations	State	District
1	NKSWR1	MGP	2	Pro-Aus	Uttar Pradesh	Varanasi
2	NKSWR2	MGP	2	Pro-Aus	Uttar Pradesh	Mirzapur
3	NKSWR3	MGP	2	Pro-Aus	Uttar Pradesh	Mirzapur
4	NKSWR4	MGP	2	Pro-Aus	Uttar Pradesh	Mirzapur
5	NKSWR5	MGP	1	Pro-Indica	Uttar Pradesh	Mirzapur
6	NKSWR6	MGP	2	Pro-Aus	Uttar Pradesh	Mirzapur
7	NKSWR7	MGP	2	Pro-Aus	Uttar Pradesh	Mirzapur
8	NKSWR8	MGP	2	Pro-Aus	Uttar Pradesh	Mirzapur
9	NKSWR9	MGP	3	Mid-Gangatic	Uttar Pradesh	Mirzapur
10	NKSWR11	MGP	3	Mid-Gangatic	Uttar Pradesh	Mirzapur
11	NKSWR12	MGP	3	Mid-Gangatic	Uttar Pradesh	Mirzapur
12	NKSWR13	MGP	2	Pro-Aus	Uttar Pradesh	Mirzapur
13	NKSWR15	MGP	2	Pro-Aus	Uttar Pradesh	Mirzapur
14	NKSWR16	MGP	3	Mid-Gangatic	Uttar Pradesh	Mirzapur
15	NKSWR18	MGP	2	Pro-Aus	Uttar Pradesh	Sonbhadra
16	NKSWR19	MGP	3	Mid-Gangatic	Uttar Pradesh	Sonbhadra
17	NKSWR21	MGP	3	Mid-Gangatic	Uttar Pradesh	Sonbhadra
18	NKSWR22	MGP	2	Pro-Aus	Uttar Pradesh	Sonbhadra
19	NKSWR23	MGP	2	Pro-Aus	Uttar Pradesh	Sonbhadra
20	NKSWR24	MGP	2	Pro-Aus	Uttar Pradesh	Sonbhadra
21	NKSWR25	MGP	3	Mid-Gangatic	Uttar Pradesh	Chandauli
22	NKSWR26	MGP	3	Mid-Gangatic	Uttar Pradesh	Chandauli
23	NKSWR27	MGP	2	Pro-Aus	Uttar Pradesh	Chandauli
24	NKSWR28	MGP	3	Mid-Gangatic	Uttar Pradesh	Chandauli
25	NKSWR29	MGP	3	Mid-Gangatic	Uttar Pradesh	Chandauli
26	NKSWR30	MGP	2	Pro-Aus	Uttar Pradesh	Chandauli
27	NKSWR31	MGP	2	Pro-Aus	Uttar Pradesh	Chandauli
28	NKSWR32	MGP	2	Pro-Aus	Uttar Pradesh	Chandauli
29	NKSWR33	MGP	2	Pro-Aus	Uttar Pradesh	Chandauli
30	NKSWR34	MGP	1	Pro-Indica	Uttar Pradesh	Chandauli
31	NKSWR35	MGP	2	Pro-Aus	Uttar Pradesh	Ghazipur
32	NKSWR37	MGP	2	Pro-Aus	Uttar Pradesh	Ghazipur
33	NKSWR38	MGP	1	Pro-Indica	Uttar Pradesh	Ghazipur
34	NKSWR40	MGP	3	Mid-Gangatic	Uttar Pradesh	Ghazipur
35	NKSWR41	MGP	3	Mid-Gangatic	Uttar Pradesh	Ghazipur
36	NKSWR43	MGP	2	Pro-Aus	Bihar	Buxar
37	NKSWR44	MGP	3	Mid-Gangatic	Uttar Pradesh	Ballia
38	NKSWR45	MGP	2	Pro-Aus	Uttar Pradesh	Ballia
39	NKSWR47	MGP	3	Mid-Gangatic	Uttar Pradesh	Ballia
40	NKSWR48	MGP	1	Pro-Indica	Uttar Pradesh	Ballia
41	NKSWR49	MGP	3	Mid-Gangatic	Uttar Pradesh	Ballia
42	NKSWR50	MGP	2	Pro-Aus	Uttar Pradesh	Ballia
43	NKSWR51	MGP	3	Mid-Gangatic	Uttar Pradesh	Ballia
44	NKSWR52	MGP	3	Mid-Gangatic	Uttar Pradesh	Ballia
45	NKSWR53	MGP	1	Pro-Indica	Uttar Pradesh	Ballia
46	NKSWR54	MGP	3	Mid-Gangatic	Uttar Pradesh	Ballia
47	NKSWR55	MGP	3	Mid-Gangatic	Uttar Pradesh	Ballia
48	NKSWR56	MGP	3	Mid-Gangatic	Uttar Pradesh	Ballia
49	NKSWR57	MGP	3	Mid-Gangatic	Uttar Pradesh	Ballia
50	NKSWR59	MGP	3	Mid-Gangatic	Uttar Pradesh	Ballia
51	NKSWR61	MGP	3	Mid-Gangatic	Uttar Pradesh	Rampur
52	NKSWR62	MGP	3	Mid-Gangatic	Uttar Pradesh	Ballia
53	NKSWR63	MGP	3	Mid-Gangatic	Uttar Pradesh	Ballia
54	NKSWR64	MGP	3	Mid-Gangatic	Uttar Pradesh	Mau
55	NKSWR65	MGP	3	Mid-Gangatic	Uttar Pradesh	Mau
56	NKSWR66	MGP	3	Mid-Gangatic	Uttar Pradesh	Mau
57	NKSWR68	MGP	2	Pro-Aus	Uttar Pradesh	Mau
58	NKSWR71	MGP	3	Mid-Gangatic	Uttar Pradesh	Mau
59	NKSWR72	MGP	3	Mid-Gangatic	Uttar Pradesh	Azamgarh
60	NKSWR73	MGP	2	Pro-Aus	Uttar Pradesh	Azamgarh
61	NKSWR74	MGP	3	Mid-Gangatic	Uttar Pradesh	Azamgarh
62	NKSWR75	MGP	3	Mid-Gangatic	Uttar Pradesh	Azamgarh
63	NKSWR78	MGP	3	Mid-Gangatic	Uttar Pradesh	Azamgarh
64	NKSWR79	MGP	2	Pro-Aus	Uttar Pradesh	Azamgarh
65	NKSWR80	MGP	1	Pro-Indica	Uttar Pradesh	Azamgarh
66	NKSWR81	MGP	1	Pro-Indica	Uttar Pradesh	Azamgarh
67	NKSWR83	MGP	3	Mid-Gangatic	Uttar Pradesh	Azamgarh
68	NKSWR84	MGP	3	Mid-Gangatic	Uttar Pradesh	Azamgarh
69	NKSWR86	MGP	3	Mid-Gangatic	Uttar Pradesh	Azamgarh
70	NKSWR87	MGP	3	Mid-Gangatic	Uttar Pradesh	Azamgarh
71	NKSWR89	MGP	3	Mid-Gangatic	Uttar Pradesh	Ghazipur
72	NKSWR90	MGP	2	Pro-Aus	Uttar Pradesh	Ghazipur
73	NKSWR91	MGP	2	Pro-Aus	Uttar Pradesh	Ghazipur
74	NKSWR93	MGP	3	Mid-Gangatic	Uttar Pradesh	Ghazipur
75	NKSWR94	MGP	3	Mid-Gangatic	Uttar Pradesh	Jaunpur
76	NKSWR95	MGP	3	Mid-Gangatic	Uttar Pradesh	Varanashi
77	NKSWR98	MGP	2	Pro-Aus	Uttar Pradesh	Jaunpur
78	NKSWR116	MGP	3	Mid-Gangatic	Bihar	Rohtas
79	NKSWR118	MGP	3	Mid-Gangatic	Bihar	Rohtas
80	NKSWR125	MGP	3	Mid-Gangatic	Bihar	Bhojpur
81	NKSWR126	MGP	3	Mid-Gangatic	Bihar	Bhojpur
82	NKSWR137	MGP	3	Mid-Gangatic	Bihar	Aurangabad
83	NKSWR138	MGP	3	Mid-Gangatic	Bihar	Aurangabad
84	NKSWR139	MGP	3	Mid-Gangatic	Bihar	Aurangabad
85	NKSWR151	MGP	1	Pro-Indica	Bihar	Patna
86	NKSWR164	UGP	3	Mid-Gangatic	Uttar Pradesh	Aligarh
87	NKSWR168	WHR	3	Mid-Gangatic	Himachal Pradesh	Mandi
88	NKSWR170	WHR	3	Mid-Gangatic	Himachal Pradesh	Mandi
89	NKSWR171	WHR	3	Mid-Gangatic	Himachal Pradesh	Kangra
90	NKSWR176	WHR	1	Pro-Indica	Himachal Pradesh	Kangra
91	NKSWR179	WHR	3	Mid-Gangatic	Himachal Pradesh	Kangra
92	NKSWR181	WHR	3	Mid-Gangatic	Himachal Pradesh	Kangra
93	NKSWR183	WHR	3	Mid-Gangatic	Himachal Pradesh	Chamba
94	NKSWR184	WHR	3	Mid-Gangatic	Himachal Pradesh	Chamba
95	NKSWR186	WHR	3	Mid-Gangatic	Himachal Pradesh	Kangra
96	NKSWR189	UGP	3	Mid-Gangatic	Uttar Pradesh	Sitapur
97	NKSWR191	UGP	2	Pro-Aus	Uttar Pradesh	Hardoi
98	NKSWR192	UGP	3	Mid-Gangatic	Uttar Pradesh	Unnao
99	NKSWR218	MGP	3	Mid-Gangatic	Bihar	East Champaran
100	NKSWR224	MGP	2	Pro-Aus	Bihar	Patna
101	NKSWR225	MGP	3	Mid-Gangatic	Bihar	Patna
102	NKSWR231	WCP	3	Mid-Gangatic	Gujrat	Navsari
103	NKSWR232	WCP	3	Mid-Gangatic	Gujrat	Navsari
104	NKSWR233	WCP	3	Mid-Gangatic	Gujrat	Navsari
105	NKSWR235	WCP	3	Mid-Gangatic	Gujrat	Navsari
106	NKSWR236	WCP	3	Mid-Gangatic	Gujrat	Navsari
107	NKSWR237	WCP	3	Mid-Gangatic	Gujrat	Navsari
108	NKSWR238	WCP	3	Mid-Gangatic	Gujrat	Navsari
109	NKSWR239	WCP	3	Mid-Gangatic	Gujrat	Navsari
110	NKSWR242	WCP	3	Mid-Gangatic	Gujrat	Navsari
111	NKSWR244	WHR	3	Mid-Gangatic	Uttarakhand	Dehradun
112	NKSWR245	WHR	1	Pro-Indica	Uttarakhand	Dehradun
113	NKSWR247	WHR	1	Pro-Indica	Uttarakhand	Dehradun
114	NKSWR250	WHR	3	Mid-Gangatic	Uttarakhand	Dehradun
115	NKSWR252	WHR	3	Mid-Gangatic	Gujrat	Kheda
116	NKSWR255	WHR	3	Mid-Gangatic	Gujrat	Kheda
117	NKSWR256	WHR	3	Mid-Gangatic	Gujrat	Kheda
118	NKSWR257	GPH	2	Pro-Aus	Gujrat	Ahmedabad
119	NKSWR258	GPH	2	Pro-Aus	Gujrat	Ahmedabad
120	NKSWR259	GPH	2	Pro-Aus	Gujrat	Aanad
121	NKSWR261	GPH	2	Pro-Aus	Gujrat	Vadodara
122	NKSWR263	GPH	2	Pro-Aus	Gujrat	Vadodara
123	NKSWR266	GPH	2	Pro-Aus	Gujrat	Vadodara
124	NKSWR267	GPH	2	Pro-Aus	Gujrat	Vadodara
125	NKSWR271	GPH	2	Pro-Aus	Gujrat	Vadodara
126	NKSWR300	WHR	2	Pro-Aus	Dehradun	Dehradun
127	NKSWR303	WCP	2	Pro-Aus	Goa	North Goa
128	NKSWR309	WCP	2	Pro-Aus	Goa	North Goa
129	NKSWR310	WCP	2	Pro-Aus	Goa	North Goa
130	NKSWR316	WCP	2	Pro-Aus	Goa	South Goa
131	NKSWR318	WCP	1	Pro-Indica	Goa	South Goa
132	NKSWR319	WCP	2	Pro-Aus	Goa	South Goa
133	NKSWR346	EPH	2	Pro-Aus	Chattishgarh	Jagdalpur
134	NKSWR347	EPH	2	Pro-Aus	Chattishgarh	Jagdalpur
135	NKSWR351	EPH	2	Pro-Aus	Chattishgarh	Dhamtari
136	NKSWR353	EPH	2	Pro-Aus	Chattishgarh	Raipur
137	NKSWR354	EPH	2	Pro-Aus	Chattishgarh	Raipur
138	NKSWR356	EPH	2	Pro-Aus	Chattishgarh	Bemetara
139	NKSWR381	EHR	2	Pro-Aus	Assam	Sibsagar
140	NKSWR385	EHR	3	Pro-Aus	Assam	Golaghat
141	O.nivara330651	LGP	3	Mid-Gangatic	West Bengal	24 Parganas
142	O.nivara336681	EPH	2	Pro-Aus	Orissa	Bauda
143	O.nivara336700	EPH	3	Mid-Gangatic	Orissa	Kalahandi
144	O.nivara336726	ECP	3	Mid-Gangatic	Orissa	Khurda
145	O.nivara330639	LGP	3	Mid-Gangatic	West Bengal	24 Parganas
146	O.nivara330642	LGP	2	Pro-Aus	West Bengal	24 Parganas
147	O.nivara330644	LGP	1	Pro-Indica	West Bengal	25 Parganas
148	O.nivara330647	LGP	3	Mid-Gangatic	West Bengal	27 Parganas
149	O.nivara330649	LGP	1	Pro-Indica	West Bengal	28 Parganas
150	O.nivara336694	EPH	3	Mid-Gangatic	Orissa	Kalahandi
151	O.nivara336697	EPH	2	Pro-Aus	Orissa	Kalahandi
152	O.nivara336716	ECP	1	Pro-Indica	Andhra Pradesh	Ganjam
153	O.nivara336689	EPH	3	Mid-Gangatic	Orissa	Balangir
154	O.rufipogon336714	ECP	2	Pro-Aus	Andhra Pradesh	Ganjam
155	O.rufipogon336719	ECP	1	Pro-Indica	Andhra Pradesh	Ganjam
156	O.rufipogon336727	EPH	2	Pro-Aus	Orissa	Khurda
157	O.rufipogon336690	EPH	2	Pro-Aus	Orissa	Balangir
158	O.rufipogon336692	EPH	1	Pro-Indica	Orissa	Balangir
159	O.rufipogon336703	EPH	2	Pro-Aus	Orissa	Kalahandi
160	ADT45			Indica	Tamil Nadu (India)	Aduthurai
161	ADT46			Indica	Tamil Nadu (India)	Aduthurai
162	Pooja			Indica	Odisha (India)	Cuttack
163	CSR11			Indica	Haryana (India)	Karnal
164	MI48			Indica	Haryana (India)	Karnal
165	Aus287			Aus	Bangladesh
166	Kajarhwa_NKSLR2			Aus	Uttar Pradesh (India)	Ballia
167	Nagina22			Aus	Uttar Pradesh (India)	Azamgarh
168	Dihawan-1_NKSLR11-1			Aus	Uttar Pradesh (India)	Ballia
169	FR13A			Aus	Odisha (India)
170	Moroberekan			Japonica	Guinea (West Africa)
171	Azucena			Japonica	Philippines
172	Nipponbare			Japonica	Japan
173	Taipei309			Japonica	Taiwan
174	Trembese			Japonica	Indonesia
175	Type-3			Aromatic	Uttarancha (India)	Rice Research Station, Nagina
176	Taroari_basmati			Aromatic	Haryana (India)
177	Kalanamk			Aromatic	Uttar Pradesh (India)	Tarai belt
178	Basmati370			Aromatic	Punjab (India)
179	Chimblate_basmati			Aromatic	Himachal Pradesh (India)

## Sheet: GS3 gene
S.No.	Accessions	Agroclimatic Zones	48SNPs based populations	Sub-Populations	State	District
1	NKSWR1	MGP	2	Pro-Aus	Uttar Pradesh	Varanasi
2	NKSWR3	MGP	2	Pro-Aus	Uttar Pradesh	Mirzapur
3	NKSWR4	MGP	2	Pro-Aus	Uttar Pradesh	Mirzapur
4	NKSWR6	MGP	2	Pro-Aus	Uttar Pradesh	Mirzapur
5	NKSWR10	MGP	2	Pro-Aus	Uttar Pradesh	Mirzapur
6	NKSWR13	MGP	2	Pro-Aus	Uttar Pradesh	Mirzapur
7	NKSWR15	MGP	2	Pro-Aus	Uttar Pradesh	Mirzapur
8	NKSWR16	MGP	3	Mid-Gangatic	Uttar Pradesh	Mirzapur
9	NKSWR17	MGP	2	Pro-Aus	Uttar Pradesh	Sonbhadra
10	NKSWR18	MGP	2	Pro-Aus	Uttar Pradesh	Sonbhadra
11	NKSWR19	MGP	3	Mid-Gangatic	Uttar Pradesh	Sonbhadra
12	NKSWR20	MGP	2	Pro-Aus	Uttar Pradesh	Sonbhadra
13	NKSWR22	MGP	2	Pro-Aus	Uttar Pradesh	Sonbhadra
14	NKSWR23	MGP	2	Pro-Aus	Uttar Pradesh	Sonbhadra
15	NKSWR24	MGP	2	Pro-Aus	Uttar Pradesh	Sonbhadra
16	NKSWR26	MGP	3	Mid-Gangatic	Uttar Pradesh	Chandauli
17	NKSWR27	MGP	2	Pro-Aus	Uttar Pradesh	Chandauli
18	NKSWR28	MGP	3	Mid-Gangatic	Uttar Pradesh	Chandauli
19	NKSWR29	MGP	3	Mid-Gangatic	Uttar Pradesh	Chandauli
20	NKSWR30	MGP	2	Pro-Aus	Uttar Pradesh	Chandauli
21	NKSWR31	MGP	2	Pro-Aus	Uttar Pradesh	Chandauli
22	NKSWR32	MGP	2	Pro-Aus	Uttar Pradesh	Chandauli
23	NKSWR34	MGP	1	Pro-Indica	Uttar Pradesh	Chandauli
24	NKSWR37	MGP	2	Pro-Aus	Uttar Pradesh	Ghazipur
25	NKSWR41	MGP	3	Mid-Gangatic	Uttar Pradesh	Ghazipur
26	NKSWR44	MGP	3	Mid-Gangatic	Uttar Pradesh	Ballia
27	NKSWR45	MGP	2	Pro-Aus	Uttar Pradesh	Ballia
28	NKSWR47	MGP	3	Mid-Gangatic	Uttar Pradesh	Ballia
29	NKSWR48	MGP	1	Pro-Indica	Uttar Pradesh	Ballia
30	NKSWR49	MGP	3	Mid-Gangatic	Uttar Pradesh	Ballia
31	NKSWR51	MGP	3	Mid-Gangatic	Uttar Pradesh	Ballia
32	NKSWR53	MGP	1	Pro-Indica	Uttar Pradesh	Ballia
33	NKSWR54	MGP	3	Mid-Gangatic	Uttar Pradesh	Ballia
34	NKSWR57	MGP	3	Mid-Gangatic	Uttar Pradesh	Ballia
35	NKSWR63	MGP	3	Mid-Gangatic	Uttar Pradesh	Ballia
36	NKSWR64	MGP	3	Mid-Gangatic	Uttar Pradesh	Mau
37	NKSWR65	MGP	3	Mid-Gangatic	Uttar Pradesh	Mau
38	NKSWR66	MGP	3	Mid-Gangatic	Uttar Pradesh	Mau
39	NKSWR67	MGP	3	Mid-Gangatic	Uttar Pradesh	Mau
40	NKSWR68	MGP	2	Pro-Aus	Uttar Pradesh	Mau
41	NKSWR70	MGP	3	Mid-Gangatic	Uttar Pradesh	Mau
42	NKSWR71	MGP	3	Mid-Gangatic	Uttar Pradesh	Mau
43	NKSWR72	MGP	3	Mid-Gangatic	Uttar Pradesh	Azamgarh
44	NKSWR73	MGP	2	Pro-Aus	Uttar Pradesh	Azamgarh
45	NKSWR74	MGP	3	Mid-Gangatic	Uttar Pradesh	Azamgarh
46	NKSWR77	MGP	3	Mid-Gangatic	Uttar Pradesh	Azamgarh
47	NKSWR78	MGP	3	Mid-Gangatic	Uttar Pradesh	Azamgarh
48	NKSWR79	MGP	2	Pro-Aus	Uttar Pradesh	Azamgarh
49	NKSWR83	MGP	3	Mid-Gangatic	Uttar Pradesh	Azamgarh
50	NKSWR84	MGP	3	Mid-Gangatic	Uttar Pradesh	Azamgarh
51	NKSWR86	MGP	3	Mid-Gangatic	Uttar Pradesh	Azamgarh
52	NKSWR87	MGP	3	Mid-Gangatic	Uttar Pradesh	Azamgarh
53	NKSWR89	MGP	3	Mid-Gangatic	Uttar Pradesh	Ghazipur
54	NKSWR90	MGP	2	Pro-Aus	Uttar Pradesh	Ghazipur
55	NKSWR91	MGP	2	Pro-Aus	Uttar Pradesh	Ghazipur
56	NKSWR93	MGP	3	Mid-Gangatic	Uttar Pradesh	Ghazipur
57	NKSWR95	MGP	3	Mid-Gangatic	Uttar Pradesh	Varanashi
58	NKSWR116	MGP	3	Mid-Gangatic	Bihar	Rohtas
59	NKSWR125	MGP	3	Mid-Gangatic	Bihar	Bhojpur
60	NKSWR126	MGP	3	Mid-Gangatic	Bihar	Bhojpur
61	NKSWR137	MGP	3	Mid-Gangatic	Bihar	Aurangabad
62	NKSWR147	MGP	3	Mid-Gangatic	Bihar	Gaya
63	NKSWR155	MGP	3	Mid-Gangatic	Bihar	Bhojpur
64	NKSWR168	WHR	3	Mid-Gangatic	Himachal Pradesh	Mandi
65	NKSWR170	WHR	3	Mid-Gangatic	Himachal Pradesh	Mandi
66	NKSWR171	WHR	3	Mid-Gangatic	Himachal Pradesh	Kangra
67	NKSWR173	WHR	3	Mid-Gangatic	Himachal Pradesh	Kangra
68	NKSWR174	WHR	3	Mid-Gangatic	Himachal Pradesh	Kangra
69	NKSWR175	WHR	3	Mid-Gangatic	Himachal Pradesh	Kangra
70	NKSWR179	WHR	3	Mid-Gangatic	Himachal Pradesh	Kangra
71	NKSWR181	WHR	3	Mid-Gangatic	Himachal Pradesh	Kangra
72	NKSWR183	WHR	3	Mid-Gangatic	Himachal Pradesh	Chamba
73	NKSWR186	WHR	3	Mid-Gangatic	Himachal Pradesh	Kangra
74	NKSWR187	WHR	4	Mid-Gangatic	Himachal Pradesh	Kangra
75	NKSWR199	UGP	3	Mid-Gangatic	Uttar Pradesh	Unnao
76	NKSWR202	UGP	3	Mid-Gangatic	Uttar Pradesh	Barabanki
77	NKSWR224	MGP	2	Pro-Aus	Bihar	Patna
78	NKSWR225	MGP	3	Mid-Gangatic	Bihar	Patna
79	NKSWR231	WCP	3	Mid-Gangatic	Gujrat	Navsari
80	NKSWR232	WCP	3	Mid-Gangatic	Gujrat	Navsari
81	NKSWR233	WCP	3	Mid-Gangatic	Gujrat	Navsari
82	NKSWR234	WCP	3	Mid-Gangatic	Gujrat	Navsari
83	NKSWR235	WCP	3	Mid-Gangatic	Gujrat	Navsari
84	NKSWR236	WCP	3	Mid-Gangatic	Gujrat	Navsari
85	NKSWR237	WCP	3	Mid-Gangatic	Gujrat	Navsari
86	NKSWR238	WCP	3	Mid-Gangatic	Gujrat	Navsari
87	NKSWR239	WCP	3	Mid-Gangatic	Gujrat	Navsari
88	NKSWR242	WCP	3	Mid-Gangatic	Gujrat	Navsari
89	NKSWR244	WHR	3	Mid-Gangatic	Uttarakhand	Dehradun
90	NKSWR245	WHR	1	Pro-Indica	Uttarakhand	Dehradun
91	NKSWR246	WHR	2	Pro-Indica	Uttarakhand	Dehradun
92	NKSWR247	WHR	1	Pro-Indica	Uttarakhand	Dehradun
93	NKSWR248	WHR	3	Mid-Gangatic	Uttarakhand	Dehradun
94	NKSWR249	WHR	3	Mid-Gangatic	Uttarakhand	Dehradun
95	NKSWR250	WHR	3	Mid-Gangatic	Uttarakhand	Dehradun
96	NKSWR252	WHR	3	Mid-Gangatic	Gujrat	Kheda
97	NKSWR253	WHR	3	Mid-Gangatic	Gujrat	Kheda
98	NKSWR255	WHR	3	Mid-Gangatic	Gujrat	Kheda
99	NKSWR256	WHR	3	Mid-Gangatic	Gujrat	Kheda
100	NKSWR257	GPH	2	Pro-Aus	Gujrat	Ahmedabad
101	NKSWR258	GPH	2	Pro-Aus	Gujrat	Ahmedabad
102	NKSWR259	GPH	2	Pro-Aus	Gujrat	Aanad
103	NKSWR260	GPH	2	Pro-Aus	Gujrat	Aanad
104	NKSWR261	GPH	2	Pro-Aus	Gujrat	Vadodara
105	NKSWR263	GPH	2	Pro-Aus	Gujrat	Vadodara
106	NKSWR266	GPH	2	Pro-Aus	Gujrat	Vadodara
107	NKSWR267	GPH	2	Pro-Aus	Gujrat	Vadodara
108	NKSWR271	GPH	2	Pro-Aus	Gujrat	Vadodara
109	NKSWR300	WHR	2	Pro-Aus	Dehradun	Dehradun
110	NKSWR303	WCP	2	Pro-Aus	Goa	North Goa
111	NKSWR305	WCP	2	Pro-Aus	Goa	North Goa
112	NKSWR306	WCP	2	Pro-Aus	Goa	North Goa
113	NKSWR309	WCP	2	Pro-Aus	Goa	North Goa
114	NKSWR310	WCP	2	Pro-Aus	Goa	North Goa
115	NKSWR346	EPH	2	Pro-Aus	Chattishgarh	Jagdalpur
116	NKSWR351	EPH	2	Pro-Aus	Chattishgarh	Dhamtari
117	NKSWR353	EPH	2	Pro-Aus	Chattishgarh	Raipur
118	NKSWR354	EPH	2	Pro-Aus	Chattishgarh	Raipur
119	NKSWR356	EPH	2	Pro-Aus	Chattishgarh	Bemetara
120	NKSWR372	EHR	2	Pro-Aus	Assam	Jorhat
121	NKSWR378	EHR	2	Pro-Aus	Assam	Sibsagar
122	O.nivara330651	LGP	3	Mid-Gangatic	West Bengal	24 Parganas
123	O.nivara336680	EPH	3	Mid-Gangatic	Orissa	Bauda
124	O.nivara336681	EPH	2	Pro-Aus	Orissa	Bauda
125	O.nivara336700	EPH	3	Mid-Gangatic	Orissa	Kalahandi
126	O.nivara330639	LGP	3	Mid-Gangatic	West Bengal	24 Parganas
127	O.nivara330642	LGP	2	Pro-Aus	West Bengal	24 Parganas
128	O.nivara330644	LGP	1	Pro-Indica	West Bengal	25 Parganas
129	O.nivara330645	LGP	3	Mid-Gangatic	West Bengal	26 Parganas
130	O.nivara330647	LGP	3	Mid-Gangatic	West Bengal	27 Parganas
131	O.nivara330649	LGP	1	Pro-Indica	West Bengal	28 Parganas
132	O.nivara336676	ECP	2	Pro-Aus	Orissa	Khurda
133	O.nivara336694	EPH	3	Mid-Gangatic	Orissa	Kalahandi
134	O.nivara336697	EPH	2	Pro-Aus	Orissa	Kalahandi
135	O.nivara336689	EPH	3	Mid-Gangatic	Orissa	Balangir
136	O.nivara336716	ECP	1	Pro-Indica	Andhra Pradesh	Ganjam
137	O.rufipogon336701	EPH	2	Pro-Aus	Orissa	Balangir
138	O.rufipogon336714	ECP	2	Pro-Aus	Andhra Pradesh	Ganjam
139	O.rufipogon336719	ECP	1	Pro-Indica	Andhra Pradesh	Ganjam
140	O.rufipogon336727	EPH	2	Pro-Aus	Orissa	Khurda
141	O.rufipogon336690	EPH	2	Pro-Aus	Orissa	Balangir
142	O.rufipogon336692	EPH	1	Pro-Indica	Orissa	Balangir
143	NKSWR7	MGP	2	Pro-Aus	Uttar Pradesh	Mirzapur
144	NKSWR12	MGP	3	Mid-Gangatic	Uttar Pradesh	Mirzapur
145	NKSWR52	MGP	3	Mid-Gangatic	Uttar Pradesh	Ballia
146	NKSWR75	MGP	3	Mid-Gangatic	Uttar Pradesh	Azamgarh
147	NKSWR80	MGP	1	Pro-Indica	Uttar Pradesh	Azamgarh
148	NKSWR138	MGP	3	Mid-Gangatic	Bihar	Aurangabad
149	NKSWR151	MGP	1	Pro-Indica	Bihar	Patna
150	NKSWR347	EPH	2	Pro-Aus	Chattishgarh	Jagdalpur
151	O.nivara336683	EPH	3	Mid-Gangatic	Orissa	Bauda
152	O.nivara336684	EPH	3	Mid-Gangatic	Orissa	Kalahandi
153	O.nivara336705	EPH	1	Pro-Indica	Orissa	Kalahandi
154	O.nivara 336715	ECP	3	Mid-Gangatic	Andhra Pradesh	Ganjam
155	O.nivara 336724	ECP	4	Mid-Gangatic	Andhra Pradesh	Ganjam
156	O.rufipogon 336687	EPH	2	Pro-Aus	Orissa	Balangir
157	O.rufipogon 336707	WCP	3	Mid-Gangatic	Maharashtra	Raigad
158	O.rufipogon 336708	WCP	3	Mid-Gangatic	Maharashtra	Raigad
159	O.rufipogon 336723	ECP	1	Pro-Indica	Andhra Pradesh	Ganjam
160	O.rufipogon 336728	EPH	3	Mid-Gangatic	Orissa	Khurda
161	ADT45			Indica	Tamil Nadu (India)	Aduthurai
162	ADT46			Indica	Tamil Nadu (India)	Aduthurai
163	Pooja			Indica	Odisha (India)	Cuttack
164	CSR11			Indica	Haryana (India)	Karnal
165	MI48			Indica	Haryana (India)	Karnal
166	Aus287			Aus	Bangladesh
167	Kajarhwa_NKSLR2			Aus	Uttar Pradesh (India)	Ballia
168	Nagina22			Aus	Uttar Pradesh (India)	Azamgarh
169	Dihawan-1_NKSLR11-1			Aus	Uttar Pradesh (India)	Ballia
170	FR13A			Aus	Odisha (India)
171	Moroberekan			Japonica	Guinea (West Africa)
172	Azucena			Japonica	Philippines
173	Nipponbare			Japonica	Japan
174	Taipei309			Japonica	Taiwan
175	Trembese			Japonica	Indonesia
176	Type-3			Aromatic	Uttarancha (India)	Rice Research Station, Nagina
177	Taroari_basmati			Aromatic	Haryana (India)
178	Kalanamk			Aromatic	Uttar Pradesh (India)	Tarai belt
179	Basmati370			Aromatic	Punjab (India)
180	Chimblate_basmati			Aromatic	Himachal Pradesh (India)

## Sheet: SSS1 gene
S.No.	Accessions	Agroclimatic Zones	48SNPs based populations	Sub-Populations	State	District
1	NKSWR1	MGP	2	Pro-Aus	Uttar Pradesh	Varanasi
2	NKSWR4	MGP	2	Pro-Aus	Uttar Pradesh	Mirzapur
3	NKSWR5	MGP	1	Pro-Indica	Uttar Pradesh	Mirzapur
4	NKSWR6	MGP	2	Pro-Aus	Uttar Pradesh	Mirzapur
5	NKSWR9	MGP	3	Mid-Gangatic	Uttar Pradesh	Mirzapur
6	NKSWR13	MGP	2	Pro-Aus	Uttar Pradesh	Mirzapur
7	NKSWR15	MGP	2	Pro-Aus	Uttar Pradesh	Mirzapur
8	NKSWR16	MGP	3	Mid-Gangatic	Uttar Pradesh	Mirzapur
9	NKSWR18	MGP	2	Pro-Aus	Uttar Pradesh	Sonbhadra
10	NKSWR19	MGP	3	Mid-Gangatic	Uttar Pradesh	Sonbhadra
11	NKSWR21	MGP	3	Mid-Gangatic	Uttar Pradesh	Sonbhadra
12	NKSWR22	MGP	2	Pro-Aus	Uttar Pradesh	Sonbhadra
13	NKSWR23	MGP	2	Pro-Aus	Uttar Pradesh	Sonbhadra
14	NKSWR25	MGP	3	Mid-Gangatic	Uttar Pradesh	Chandauli
15	NKSWR26	MGP	3	Mid-Gangatic	Uttar Pradesh	Chandauli
16	NKSWR27	MGP	2	Pro-Aus	Uttar Pradesh	Chandauli
17	NKSWR29	MGP	3	Mid-Gangatic	Uttar Pradesh	Chandauli
18	NKSWR31	MGP	2	Pro-Aus	Uttar Pradesh	Chandauli
19	NKSWR33	MGP	2	Pro-Aus	Uttar Pradesh	Chandauli
20	NKSWR34	MGP	1	Pro-Indica	Uttar Pradesh	Chandauli
21	NKSWR35	MGP	2	Pro-Aus	Uttar Pradesh	Ghazipur
22	NKSWR56	MGP	3	Mid-Gangatic	Uttar Pradesh	Ballia
23	NKSWR62	MGP	3	Mid-Gangatic	Uttar Pradesh	Ballia
24	NKSWR63	MGP	3	Mid-Gangatic	Uttar Pradesh	Ballia
25	NKSWR64	MGP	3	Mid-Gangatic	Uttar Pradesh	Mau
26	NKSWR73	MGP	2	Pro-Aus	Uttar Pradesh	Azamgarh
27	NKSWR74	MGP	3	Mid-Gangatic	Uttar Pradesh	Azamgarh
28	NKSWR84	MGP	3	Mid-Gangatic	Uttar Pradesh	Azamgarh
29	NKSWR100	MGP	3	Mid-Gangatic	Uttar Pradesh	Ghazipur
30	NKSWR101	MGP	3	Mid-Gangatic	Uttar Pradesh	Ballia
31	NKSWR106	MGP	3	Mid-Gangatic	Bihar	Kaimur
32	NKSWR111	MGP	3	Mid-Gangatic	Bihar	Kaimur
33	NKSWR112	MGP	3	Mid-Gangatic	Bihar	Rohtas
34	NKSWR116	MGP	4	Mid-Gangatic	Bihar	Kaimur
35	NKSWR181	WHR	3	Mid-Gangatic	Himachal Pradesh	Kangra
36	NKSWR183	WHR	3	Mid-Gangatic	Himachal Pradesh	Chamba
37	NKSWR121	MGP	3	Mid-Gangatic	Bihar	Buxar
38	NKSWR145	MGP	3	Mid-Gangatic	Bihar	Gaya
39	NKSWR155	MGP	3	Mid-Gangatic	Bihar	Bhojpur
40	NKSWR199	UGP	1	Pro-Indica	Uttar Pradesh	Unnao
41	NKSWR213	UGP	2	Pro-Aus	Uttar Pradesh	Khusi Nagar
42	NKSWR248	WHR	2	Pro-Aus	Uttarakhand	Dehradun
43	O.nivara336706	WCP	1	Pro-Indica	Maharashtra	Raigad
44	O.nivara336681	EPH	2	Pro-Aus	Orissa	Bauda
45	O.nivara336715	ECP	3	Mid-Gangatic	Andhra Pradesh	Ganjam
46	O.rufipogon336723	ECP	1	Pro-Indica	Andhra Pradesh	Ganjam
47	ADT45			Indica	Tamil Nadu (India)	Aduthurai
48	ADT46			Indica	Tamil Nadu (India)	Aduthurai
49	Pooja			Indica	Odisha (India)	Cuttack
50	CSR11			Indica	Haryana (India)	Karnal
51	MI48			Indica	Haryana (India)	Karnal
52	Aus287			Aus	Bangladesh
53	Kajarhwa_NKSLR2			Aus	Uttar Pradesh (India)	Ballia
54	Nagina22			Aus	Uttar Pradesh (India)	Azamgarh
55	Dihawan-1_NKSLR11-1			Aus	Uttar Pradesh (India)	Ballia
56	FR13A			Aus	Odisha (India)
57	Moroberekan			Japonica	Guinea (West Africa)
58	Azucena			Japonica	Philippines
59	Nipponbare			Japonica	Japan
60	Taipei309			Japonica	Taiwan
61	Trembese			Japonica	Indonesia
62	Type-3			Aromatic	Uttarancha (India)	Rice Research Station, Nagina
63	Taroari_basmati			Aromatic	Haryana (India)
64	Kalanamk			Aromatic	Uttar Pradesh (India)	Tarai belt
65	Basmati370			Aromatic	Punjab (India)
66	Chimblate_basmati			Aromatic	Himachal Pradesh (India)

## Sheet: SSIIA gene
S.No.	Accessions	Agroclimatic Zones	48SNPs based populations	Sub-Populations	State	District
1	NKSWR3	MGP	2	Pro-Aus	Uttar Pradesh	Mirzapur
2	NKSWR4	MGP	2	Pro-Aus	Uttar Pradesh	Mirzapur
3	NKSWR6	MGP	2	Pro-Aus	Uttar Pradesh	Mirzapur
4	NKSWR10	MGP	2	Pro-Aus	Uttar Pradesh	Mirzapur
5	NKSWR13	MGP	2	Pro-Aus	Uttar Pradesh	Mirzapur
6	NKSWR15	MGP	2	Pro-Aus	Uttar Pradesh	Mirzapur
7	NKSWR16	MGP	3	Mid-Gangatic	Uttar Pradesh	Mirzapur
8	NKSWR17	MGP	2	Pro-Aus	Uttar Pradesh	Sonbhadra
9	NKSWR18	MGP	2	Pro-Aus	Uttar Pradesh	Sonbhadra
10	NKSWR19	MGP	3	Mid-Gangatic	Uttar Pradesh	Sonbhadra
11	NKSWR20	MGP	2	Pro-Aus	Uttar Pradesh	Sonbhadra
12	NKSWR22	MGP	2	Pro-Aus	Uttar Pradesh	Sonbhadra
13	NKSWR23	MGP	2	Pro-Aus	Uttar Pradesh	Sonbhadra
14	NKSWR24	MGP	2	Pro-Aus	Uttar Pradesh	Sonbhadra
15	NKSWR26	MGP	3	Mid-Gangatic	Uttar Pradesh	Chandauli
16	NKSWR27	MGP	2	Pro-Aus	Uttar Pradesh	Chandauli
17	NKSWR28	MGP	3	Mid-Gangatic	Uttar Pradesh	Chandauli
18	NKSWR29	MGP	3	Mid-Gangatic	Uttar Pradesh	Chandauli
19	NKSWR30	MGP	2	Pro-Aus	Uttar Pradesh	Chandauli
20	NKSWR31	MGP	2	Pro-Aus	Uttar Pradesh	Chandauli
21	NKSWR32	MGP	2	Pro-Aus	Uttar Pradesh	Chandauli
22	NKSWR34	MGP	1	Pro-Indica	Uttar Pradesh	Chandauli
23	NKSWR37	MGP	2	Pro-Aus	Uttar Pradesh	Ghazipur
24	NKSWR41	MGP	3	Mid-Gangatic	Uttar Pradesh	Ghazipur
25	NKSWR44	MGP	3	Mid-Gangatic	Uttar Pradesh	Ballia
26	NKSWR45	MGP	2	Pro-Aus	Uttar Pradesh	Ballia
27	NKSWR47	MGP	3	Mid-Gangatic	Uttar Pradesh	Ballia
28	NKSWR48	MGP	1	Pro-Indica	Uttar Pradesh	Ballia
29	NKSWR49	MGP	3	Mid-Gangatic	Uttar Pradesh	Ballia
30	NKSWR51	MGP	3	Mid-Gangatic	Uttar Pradesh	Ballia
31	NKSWR53	MGP	1	Pro-Indica	Uttar Pradesh	Ballia
32	NKSWR57	MGP	3	Mid-Gangatic	Uttar Pradesh	Ballia
33	NKSWR63	MGP	3	Mid-Gangatic	Uttar Pradesh	Ballia
34	NKSWR64	MGP	3	Mid-Gangatic	Uttar Pradesh	Mau
35	NKSWR66	MGP	3	Mid-Gangatic	Uttar Pradesh	Mau
36	NKSWR67	MGP	3	Mid-Gangatic	Uttar Pradesh	Mau
37	NKSWR68	MGP	2	Pro-Aus	Uttar Pradesh	Mau
38	NKSWR70	MGP	3	Mid-Gangatic	Uttar Pradesh	Mau
39	NKSWR73	MGP	2	Pro-Aus	Uttar Pradesh	Azamgarh
40	NKSWR74	MGP	3	Mid-Gangatic	Uttar Pradesh	Azamgarh
41	NKSWR79	MGP	2	Pro-Aus	Uttar Pradesh	Azamgarh
42	NKSWR83	MGP	3	Mid-Gangatic	Uttar Pradesh	Azamgarh
43	NKSWR84	MGP	3	Mid-Gangatic	Uttar Pradesh	Azamgarh
44	NKSWR86	MGP	3	Mid-Gangatic	Uttar Pradesh	Azamgarh
45	NKSWR87	MGP	3	Mid-Gangatic	Uttar Pradesh	Azamgarh
46	NKSWR89	MGP	3	Mid-Gangatic	Uttar Pradesh	Ghazipur
47	NKSWR90	MGP	2	Pro-Aus	Uttar Pradesh	Ghazipur
48	NKSWR93	MGP	3	Mid-Gangatic	Uttar Pradesh	Ghazipur
49	NKSWR95	MGP	3	Mid-Gangatic	Uttar Pradesh	Varanashi
50	NKSWR116	MGP	3	Mid-Gangatic	Bihar	Rohtas
51	NKSWR125	MGP	3	Mid-Gangatic	Bihar	Bhojpur
52	NKSWR126	MGP	3	Mid-Gangatic	Bihar	Bhojpur
53	NKSWR137	MGP	3	Mid-Gangatic	Bihar	Aurangabad
54	NKSWR147	MGP	3	Mid-Gangatic	Bihar	Gaya
55	NKSWR168	WHR	3	Mid-Gangatic	Himachal Pradesh	Mandi
56	NKSWR170	WHR	3	Mid-Gangatic	Himachal Pradesh	Mandi
57	NKSWR171	WHR	3	Mid-Gangatic	Himachal Pradesh	Kangra
58	NKSWR173	WHR	3	Mid-Gangatic	Himachal Pradesh	Kangra
59	NKSWR174	WHR	3	Mid-Gangatic	Himachal Pradesh	Kangra
60	NKSWR175	WHR	3	Mid-Gangatic	Himachal Pradesh	Kangra
61	NKSWR181	WHR	3	Mid-Gangatic	Himachal Pradesh	Kangra
62	NKSWR183	WHR	3	Mid-Gangatic	Himachal Pradesh	Chamba
63	NKSWR199	UGP	3	Mid-Gangatic	Uttar Pradesh	Unnao
64	NKSWR224	MGP	2	Pro-Aus	Bihar	Patna
65	NKSWR225	MGP	3	Mid-Gangatic	Bihar	Patna
66	NKSWR231	WCP	3	Mid-Gangatic	Gujrat	Navsari
67	NKSWR232	WCP	3	Mid-Gangatic	Gujrat	Navsari
68	NKSWR236	WCP	3	Mid-Gangatic	Gujrat	Navsari
69	NKSWR238	WCP	3	Mid-Gangatic	Gujrat	Navsari
70	NKSWR242	WCP	3	Mid-Gangatic	Gujrat	Navsari
71	NKSWR248	WHR	3	Mid-Gangatic	Uttarakhand	Dehradun
72	NKSWR261	GPH	2	Pro-Aus	Gujrat	Vadodara
73	NKSWR263	GPH	2	Pro-Aus	Gujrat	Vadodara
74	NKSWR266	GPH	2	Pro-Aus	Gujrat	Vadodara
75	NKSWR267	GPH	2	Pro-Aus	Gujrat	Vadodara
76	NKSWR271	GPH	2	Pro-Aus	Gujrat	Vadodara
77	NKSWR300	WHR	2	Pro-Aus	Dehradun	Dehradun
78	NKSWR303	WCP	2	Pro-Aus	Goa	North Goa
79	NKSWR346	EPH	2	Pro-Aus	Chattishgarh	Jagdalpur
80	NKSWR353	EPH	2	Pro-Aus	Chattishgarh	Raipur
81	NKSWR372	EHR	2	Pro-Aus	Assam	Jorhat
82	O.nivara330651	LGP	3	Mid-Gangatic	West Bengal	24 Parganas
83	O.nivara336680	EPH	3	Mid-Gangatic	Orissa	Bauda
84	O.nivara336681	EPH	2	Pro-Aus	Orissa	Bauda
85	O.nivara336700	EPH	3	Mid-Gangatic	Orissa	Kalahandi
86	O.nivara330639	LGP	3	Mid-Gangatic	West Bengal	24 Parganas
87	O.nivara330642	LGP	2	Pro-Aus	West Bengal	24 Parganas
88	O.nivara330644	LGP	1	Pro-Indica	West Bengal	25 Parganas
89	O.nivara336676	ECP	2	Pro-Aus	Orissa	Khurda
90	O.nivara336694	EPH	3	Mid-Gangatic	Orissa	Kalahandi
91	O.nivara336697	EPH	2	Pro-Aus	Orissa	Kalahandi
92	O.nivara336716	ECP	1	Pro-Indica	Andhra Pradesh	Ganjam
93	O.rufipogon336701	EPH	2	Pro-Aus	Orissa	Balangir
94	O.rufipogon336714	ECP	2	Pro-Aus	Andhra Pradesh	Ganjam
95	O.rufipogon336719	ECP	1	Pro-Indica	Andhra Pradesh	Ganjam
96	O.rufipogon336727	EPH	2	Pro-Aus	Orissa	Khurda
97	NKSWR5	MGP	1	Pro-Indica	Uttar Pradesh	Mirzapur
98	NKSWR9	MGP	3	Mid-Gangatic	Uttar Pradesh	Mirzapur
99	NKSWR11	MGP	3	Mid-Gangatic	Uttar Pradesh	Mirzapur
100	NKSWR21	MGP	3	Mid-Gangatic	Uttar Pradesh	Sonbhadra
101	NKSWR25	MGP	3	Mid-Gangatic	Uttar Pradesh	Chandauli
102	NKSWR35	MGP	2	Pro-Aus	Uttar Pradesh	Ghazipur
103	NKSWR40	MGP	3	Mid-Gangatic	Uttar Pradesh	Ghazipur
104	NKSWR42	MGP	3	Mid-Gangatic	Bihar	Buxar
105	NKSWR43	MGP	2	Pro-Aus	Bihar	Buxar
106	NKSWR55	MGP	3	Mid-Gangatic	Uttar Pradesh	Ballia
107	NKSWR56	MGP	3	Mid-Gangatic	Uttar Pradesh	Ballia
108	NKSWR59	MGP	3	Mid-Gangatic	Uttar Pradesh	Ballia
109	NKSWR60	MGP	3	Mid-Gangatic	Uttar Pradesh	Ballia
110	NKSWR62	MGP	3	Mid-Gangatic	Uttar Pradesh	Ballia
111	NKSWR81	MGP	1	Pro-Indica	Uttar Pradesh	Azamgarh
112	NKSWR88	MGP	3	Mid-Gangatic	Uttar Pradesh	Mau
113	NKSWR94	MGP	3	Mid-Gangatic	Uttar Pradesh	Jaunpur
114	NKSWR98	MGP	2	Pro-Aus	Uttar Pradesh	Jaunpur
115	NKSWR118	MGP	3	Mid-Gangatic	Bihar	Rohtas
116	NKSWR124	MGP	3	Mid-Gangatic	Bihar	Bhojpur
117	NKSWR164	UGP	3	Mid-Gangatic	Uttar Pradesh	Aligarh
118	NKSWR184	WHR	3	Mid-Gangatic	Himachal Pradesh	Chamba
119	NKSWR189	UGP	3	Mid-Gangatic	Uttar Pradesh	Sitapur
120	NKSWR240	WCP	3	Mid-Gangatic	Gujrat	Navsari
121	NKSWR316	WCP	2	Pro-Aus	Goa	South Goa
122	NKSWR318	WCP	1	Pro-Indica	Goa	South Goa
123	NKSWR319	WCP	2	Pro-Aus	Goa	South Goa
124	NKSWR335	EPH	1	Pro-Indica	Chattishgarh	Kanker
125	NKSWR339	EPH	2	Pro-Aus	Chattishgarh	Jagdalpur
126	NKSWR383	EHR	2	Pro-Aus	Assam	Golaghat
127	O.nivara336726	ECP	3	Mid-Gangatic	Orissa	Khurda
128	NKSWR2	MGP	2	Pro-Aus	Uttar Pradesh	Mirzapur
129	NKSWR38	MGP	1	Pro-Indica	Uttar Pradesh	Ghazipur
130	NKSWR50	MGP	2	Pro-Aus	Uttar Pradesh	Ballia
131	NKSWR52	MGP	3	Mid-Gangatic	Uttar Pradesh	Ballia
132	NKSWR80	MGP	1	Pro-Indica	Uttar Pradesh	Azamgarh
133	NKSWR138	MGP	3	Mid-Gangatic	Bihar	Aurangabad
134	NKSWR151	MGP	1	Pro-Indica	Bihar	Patna
135	NKSWR176	WHR	1	Pro-Indica	Himachal Pradesh	Kangra
136	NKSWR347	EPH	2	Pro-Aus	Chattishgarh	Jagdalpur
137	O.nivara336689	EPH	3	Mid-Gangatic	Orissa	Balangir
138	O.rufipogon336692	EPH	1	Pro-Indica	Orissa	Balangir
139	O.rufipogon336703	EPH	2	Pro-Aus	Orissa	Kalahandi
140	NKSWR77	MGP	3	Mid-Gangatic	Uttar Pradesh	Azamgarh
141	NKSWR305	WCP	2	Pro-Aus	Goa	North Goa
142	NKSWR306	WCP	2	Pro-Aus	Goa	North Goa
143	NKSWR111	MGP	3	Mid-Gangatic	Bihar	Kaimur
144	NKSWR112	MGP	3	Mid-Gangatic	Bihar	Rohtas
145	NKSWR113	MGP	3	Mid-Gangatic	Bihar	Rohtas
146	NKSWR114	MGP	3	Mid-Gangatic	Bihar	Kaimur
147	NKSWR115	MGP	3	Mid-Gangatic	Bihar	Kaimur
148	NKSWR122	MGP	3	Mid-Gangatic	Bihar	Bhojpur
149	NKSWR160	MGP	3	Mid-Gangatic	Bihar	Buxar
150	NKSWR197	UGP	2	Pro-Indica	Uttar Pradesh	Unnao
151	NKSWR198	UGP	2	Pro-Indica	Uttar Pradesh	Unnao
152	NKSWR201	UGP	2	Pro-Indica	Uttar Pradesh	Barabanki
153	NKSWR204	UGP	2	Pro-Indica	Uttar Pradesh	Faizabad
154	NKSWR228	WCP	2	Pro-Indica	Gujrat	Navsari
155	NKSWR308	WCP	2	Pro-Indica	Goa	North Goa
156	ADT45			Indica	Tamil Nadu (India)	Aduthurai
157	ADT46			Indica	Tamil Nadu (India)	Aduthurai
158	Pooja			Indica	Odisha (India)	Cuttack
159	CSR11			Indica	Haryana (India)	Karnal
160	MI48			Indica	Haryana (India)	Karnal
161	Aus287			Aus	Bangladesh
162	Kajarhwa_NKSLR2			Aus	Uttar Pradesh (India)	Ballia
163	Nagina22			Aus	Uttar Pradesh (India)	Azamgarh
164	Dihawan-1_NKSLR11-1			Aus	Uttar Pradesh (India)	Ballia
165	FR13A			Aus	Odisha (India)
166	Moroberekan			Japonica	Guinea (West Africa)
167	Azucena			Japonica	Philippines
168	Nipponbare			Japonica	Japan
169	Taipei309			Japonica	Taiwan
170	Trembese			Japonica	Indonesia
171	Type-3			Aromatic	Uttarancha (India)	Rice Research Station, Nagina
172	Taroari_basmati			Aromatic	Haryana (India)
173	Kalanamk			Aromatic	Uttar Pradesh (India)	Tarai belt
174	Basmati370			Aromatic	Punjab (India)
175	Chimblate_basmati			Aromatic	Himachal Pradesh (India)

## Sheet: SSIIB gene
S.No.	Accessions	Agroclimatic Zones	48SNPs based populations	Sub-Populations	State	District
1	NKSWR3	MGP	2	Pro-Aus	Uttar Pradesh	Mirzapur
2	NKSWR6	MGP	2	Pro-Aus	Uttar Pradesh	Mirzapur
3	NKSWR9	MGP	3	Mid-Gangatic	Uttar Pradesh	Mirzapur
4	NKSWR10	MGP	2	Pro-Aus	Uttar Pradesh	Mirzapur
5	NKSWR11	MGP	3	Mid-Gangatic	Uttar Pradesh	Mirzapur
6	NKSWR13	MGP	2	Pro-Aus	Uttar Pradesh	Mirzapur
7	NKSWR15	MGP	2	Pro-Aus	Uttar Pradesh	Mirzapur
8	NKSWR16	MGP	3	Mid-Gangatic	Uttar Pradesh	Mirzapur
9	NKSWR18	MGP	2	Pro-Aus	Uttar Pradesh	Sonbhadra
10	NKSWR19	MGP	3	Mid-Gangatic	Uttar Pradesh	Sonbhadra
11	NKSWR20	MGP	2	Pro-Aus	Uttar Pradesh	Sonbhadra
12	NKSWR22	MGP	2	Pro-Aus	Uttar Pradesh	Sonbhadra
13	NKSWR23	MGP	2	Pro-Aus	Uttar Pradesh	Sonbhadra
14	NKSWR24	MGP	2	Pro-Aus	Uttar Pradesh	Sonbhadra
15	NKSWR25	MGP	3	Mid-Gangatic	Uttar Pradesh	Chandauli
16	NKSWR26	MGP	3	Mid-Gangatic	Uttar Pradesh	Chandauli
17	NKSWR28	MGP	3	Mid-Gangatic	Uttar Pradesh	Chandauli
18	NKSWR29	MGP	3	Mid-Gangatic	Uttar Pradesh	Chandauli
19	NKSWR30	MGP	2	Pro-Aus	Uttar Pradesh	Chandauli
20	NKSWR31	MGP	2	Pro-Aus	Uttar Pradesh	Chandauli
21	NKSWR32	MGP	2	Pro-Aus	Uttar Pradesh	Chandauli
22	NKSWR33	MGP	2	Pro-Aus	Uttar Pradesh	Chandauli
23	NKSWR34	MGP	1	Pro-Indica	Uttar Pradesh	Chandauli
24	NKSWR35	MGP	2	Pro-Aus	Uttar Pradesh	Ghazipur
25	NKSWR37	MGP	2	Pro-Aus	Uttar Pradesh	Ghazipur
26	NKSWR40	MGP	3	Mid-Gangatic	Uttar Pradesh	Ghazipur
27	NKSWR41	MGP	3	Mid-Gangatic	Uttar Pradesh	Ghazipur
28	NKSWR44	MGP	3	Mid-Gangatic	Uttar Pradesh	Ballia
29	NKSWR45	MGP	2	Pro-Aus	Uttar Pradesh	Ballia
30	NKSWR46	MGP	3	Mid-Gangatic	Uttar Pradesh	Ballia
31	NKSWR47	MGP	3	Mid-Gangatic	Uttar Pradesh	Ballia
32	NKSWR48	MGP	1	Pro-Indica	Uttar Pradesh	Ballia
33	NKSWR49	MGP	3	Mid-Gangatic	Uttar Pradesh	Ballia
34	NKSWR51	MGP	3	Mid-Gangatic	Uttar Pradesh	Ballia
35	NKSWR53	MGP	1	Pro-Indica	Uttar Pradesh	Ballia
36	NKSWR56	MGP	3	Mid-Gangatic	Uttar Pradesh	Ballia
37	NKSWR57	MGP	3	Mid-Gangatic	Uttar Pradesh	Ballia
38	NKSWR59	MGP	3	Mid-Gangatic	Uttar Pradesh	Ballia
39	NKSWR60	MGP	3	Mid-Gangatic	Uttar Pradesh	Ballia
40	NKSWR62	MGP	3	Mid-Gangatic	Uttar Pradesh	Ballia
41	NKSWR63	MGP	3	Mid-Gangatic	Uttar Pradesh	Ballia
42	NKSWR64	MGP	3	Mid-Gangatic	Uttar Pradesh	Mau
43	NKSWR66	MGP	3	Mid-Gangatic	Uttar Pradesh	Mau
44	NKSWR67	MGP	3	Mid-Gangatic	Uttar Pradesh	Mau
45	NKSWR68	MGP	2	Pro-Aus	Uttar Pradesh	Mau
46	NKSWR70	MGP	3	Mid-Gangatic	Uttar Pradesh	Mau
47	NKSWR73	MGP	2	Pro-Aus	Uttar Pradesh	Azamgarh
48	NKSWR74	MGP	3	Mid-Gangatic	Uttar Pradesh	Azamgarh
49	NKSWR79	MGP	2	Pro-Aus	Uttar Pradesh	Azamgarh
50	NKSWR81	MGP	1	Pro-Indica	Uttar Pradesh	Azamgarh
51	NKSWR83	MGP	3	Mid-Gangatic	Uttar Pradesh	Azamgarh
52	NKSWR84	MGP	3	Mid-Gangatic	Uttar Pradesh	Azamgarh
53	NKSWR86	MGP	3	Mid-Gangatic	Uttar Pradesh	Azamgarh
54	NKSWR87	MGP	3	Mid-Gangatic	Uttar Pradesh	Azamgarh
55	NKSWR88	MGP	3	Mid-Gangatic	Uttar Pradesh	Mau
56	NKSWR89	MGP	3	Mid-Gangatic	Uttar Pradesh	Ghazipur
57	NKSWR90	MGP	2	Pro-Aus	Uttar Pradesh	Ghazipur
58	NKSWR91	MGP	2	Pro-Aus	Uttar Pradesh	Ghazipur
59	NKSWR93	MGP	3	Mid-Gangatic	Uttar Pradesh	Ghazipur
60	NKSWR94	MGP	3	Mid-Gangatic	Uttar Pradesh	Jaunpur
61	NKSWR95	MGP	3	Mid-Gangatic	Uttar Pradesh	Varanashi
62	NKSWR98	MGP	2	Pro-Aus	Uttar Pradesh	Jaunpur
63	NKSWR116	MGP	3	Mid-Gangatic	Bihar	Rohtas
64	NKSWR118	MGP	3	Mid-Gangatic	Bihar	Rohtas
65	NKSWR124	MGP	3	Mid-Gangatic	Bihar	Bhojpur
66	NKSWR125	MGP	3	Mid-Gangatic	Bihar	Bhojpur
67	NKSWR126	MGP	3	Mid-Gangatic	Bihar	Bhojpur
68	NKSWR137	MGP	3	Mid-Gangatic	Bihar	Aurangabad
69	NKSWR147	MGP	3	Mid-Gangatic	Bihar	Gaya
70	NKSWR155	MGP	3	Mid-Gangatic	Bihar	Bhojpur
71	NKSWR164	UGP	3	Mid-Gangatic	Uttar Pradesh	Aligarh
72	NKSWR168	WHR	3	Mid-Gangatic	Himachal Pradesh	Mandi
73	NKSWR170	WHR	3	Mid-Gangatic	Himachal Pradesh	Mandi
74	NKSWR171	WHR	3	Mid-Gangatic	Himachal Pradesh	Kangra
75	NKSWR173	WHR	3	Mid-Gangatic	Himachal Pradesh	Kangra
76	NKSWR174	WHR	3	Mid-Gangatic	Himachal Pradesh	Kangra
77	NKSWR175	WHR	3	Mid-Gangatic	Himachal Pradesh	Kangra
78	NKSWR179	WHR	3	Mid-Gangatic	Himachal Pradesh	Kangra
79	NKSWR181	WHR	3	Mid-Gangatic	Himachal Pradesh	Kangra
80	NKSWR183	WHR	3	Mid-Gangatic	Himachal Pradesh	Chamba
81	NKSWR184	WHR	3	Mid-Gangatic	Himachal Pradesh	Chamba
82	NKSWR186	WHR	3	Mid-Gangatic	Himachal Pradesh	Kangra
83	NKSWR192	UGP	3	Mid-Gangatic	Uttar Pradesh	Unnao
84	NKSWR202	UGP	3	Mid-Gangatic	Uttar Pradesh	Barabanki
85	NKSWR218	MGP	3	Mid-Gangatic	Bihar	East Champaran
86	NKSWR224	MGP	2	Pro-Aus	Bihar	Patna
87	NKSWR225	MGP	3	Mid-Gangatic	Bihar	Patna
88	NKSWR231	WCP	3	Mid-Gangatic	Gujrat	Navsari
89	NKSWR232	WCP	3	Mid-Gangatic	Gujrat	Navsari
90	NKSWR233	WCP	3	Mid-Gangatic	Gujrat	Navsari
91	NKSWR235	WCP	3	Mid-Gangatic	Gujrat	Navsari
92	NKSWR236	WCP	3	Mid-Gangatic	Gujrat	Navsari
93	NKSWR237	WCP	3	Mid-Gangatic	Gujrat	Navsari
94	NKSWR238	WCP	3	Mid-Gangatic	Gujrat	Navsari
95	NKSWR239	WCP	3	Mid-Gangatic	Gujrat	Navsari
96	NKSWR240	WCP	3	Mid-Gangatic	Gujrat	Navsari
97	NKSWR242	WCP	3	Mid-Gangatic	Gujrat	Navsari
98	NKSWR243	GPH	3	Mid-Gangatic	Uttarakhand	Dehradun
99	NKSWR244	WHR	3	Mid-Gangatic	Uttarakhand	Dehradun
100	NKSWR245	WHR	1	Pro-Indica	Uttarakhand	Dehradun
101	NKSWR247	WHR	1	Pro-Indica	Uttarakhand	Dehradun
102	NKSWR248	WHR	3	Mid-Gangatic	Uttarakhand	Dehradun
103	NKSWR249	WHR	3	Mid-Gangatic	Uttarakhand	Dehradun
104	NKSWR250	WHR	3	Mid-Gangatic	Uttarakhand	Dehradun
105	NKSWR251	WHR	3	Mid-Gangatic	Gujrat	Kheda
106	NKSWR252	WHR	3	Mid-Gangatic	Gujrat	Kheda
107	NKSWR253	WHR	3	Mid-Gangatic	Gujrat	Kheda
108	NKSWR255	WHR	3	Mid-Gangatic	Gujrat	Kheda
109	NKSWR256	WHR	3	Mid-Gangatic	Gujrat	Kheda
110	NKSWR257	GPH	2	Pro-Aus	Gujrat	Ahmedabad
111	NKSWR258	GPH	2	Pro-Aus	Gujrat	Ahmedabad
112	NKSWR259	GPH	2	Pro-Aus	Gujrat	Aanad
113	NKSWR261	GPH	2	Pro-Aus	Gujrat	Vadodara
114	NKSWR263	GPH	2	Pro-Aus	Gujrat	Vadodara
115	NKSWR266	GPH	2	Pro-Aus	Gujrat	Vadodara
116	NKSWR267	GPH	2	Pro-Aus	Gujrat	Vadodara
117	NKSWR271	GPH	2	Pro-Aus	Gujrat	Vadodara
118	NKSWR300	WHR	2	Pro-Aus	Dehradun	Dehradun
119	NKSWR303	WCP	2	Pro-Aus	Goa	North Goa
120	NKSWR309	WCP	2	Pro-Aus	Goa	North Goa
121	NKSWR310	WCP	2	Pro-Aus	Goa	North Goa
122	NKSWR316	WCP	2	Pro-Aus	Goa	South Goa
123	NKSWR318	WCP	1	Pro-Indica	Goa	South Goa
124	NKSWR319	WCP	2	Pro-Aus	Goa	South Goa
125	NKSWR335	EPH	1	Pro-Indica	Chattishgarh	Kanker
126	NKSWR346	EPH	2	Pro-Aus	Chattishgarh	Jagdalpur
127	NKSWR351	EPH	2	Pro-Aus	Chattishgarh	Dhamtari
128	NKSWR353	EPH	2	Pro-Aus	Chattishgarh	Raipur
129	NKSWR354	EPH	2	Pro-Aus	Chattishgarh	Raipur
130	NKSWR356	EPH	2	Pro-Aus	Chattishgarh	Bemetara
131	O.nivara330651	LGP	3	Mid-Gangatic	West Bengal	24 Parganas
132	O.nivara336700	EPH	3	Mid-Gangatic	Orissa	Kalahandi
133	O.nivara330639	LGP	3	Mid-Gangatic	West Bengal	24 Parganas
134	O.nivara330642	LGP	2	Pro-Aus	West Bengal	24 Parganas
135	O.nivara330644	LGP	1	Pro-Indica	West Bengal	25 Parganas
136	O.nivara330647	LGP	3	Mid-Gangatic	West Bengal	27 Parganas
137	O.nivara330649	LGP	1	Pro-Indica	West Bengal	28 Parganas
138	O.nivara336676	ECP	2	Pro-Aus	Orissa	Khurda
139	O.nivara336694	EPH	3	Mid-Gangatic	Orissa	Kalahandi
140	O.nivara336697	EPH	2	Pro-Aus	Orissa	Kalahandi
141	O.nivara336716	ECP	1	Pro-Indica	Andhra Pradesh	Ganjam
142	O.rufipogon336679	EPH	3	Mid-Gangatic	Orissa	Bauda
143	O.rufipogon336714	ECP	2	Pro-Aus	Andhra Pradesh	Ganjam
144	O.rufipogon336719	ECP	1	Pro-Indica	Andhra Pradesh	Ganjam
145	O.rufipogon336727	EPH	2	Pro-Aus	Orissa	Khurda
146	NKSWR2	MGP	2	Pro-Aus	Uttar Pradesh	Mirzapur
147	NKSWR7	MGP	2	Pro-Aus	Uttar Pradesh	Mirzapur
148	NKSWR12	MGP	3	Mid-Gangatic	Uttar Pradesh	Mirzapur
149	NKSWR38	MGP	1	Pro-Indica	Uttar Pradesh	Ghazipur
150	NKSWR50	MGP	2	Pro-Aus	Uttar Pradesh	Ballia
151	NKSWR52	MGP	3	Mid-Gangatic	Uttar Pradesh	Ballia
152	NKSWR80	MGP	1	Pro-Indica	Uttar Pradesh	Azamgarh
153	NKSWR138	MGP	3	Mid-Gangatic	Bihar	Aurangabad
154	NKSWR139	MGP	3	Mid-Gangatic	Bihar	Aurangabad
155	NKSWR151	MGP	1	Pro-Indica	Bihar	Patna
156	NKSWR176	WHR	1	Pro-Indica	Himachal Pradesh	Kangra
157	NKSWR191	UGP	2	Pro-Aus	Uttar Pradesh	Hardoi
158	NKSWR347	EPH	2	Pro-Aus	Chattishgarh	Jagdalpur
159	O.nivara336689	EPH	3	Mid-Gangatic	Orissa	Balangir
160	O.rufipogon336690	EPH	2	Pro-Aus	Orissa	Balangir
161	O.rufipogon336692	EPH	1	Pro-Indica	Orissa	Balangir
162	O.rufipogon336703	EPH	2	Pro-Aus	Orissa	Kalahandi
163	NKSWR305	WCP	2	Pro-Aus	Goa	North Goa
164	NKSWR306	WCP	2	Pro-Aus	Goa	North Goa
165	NKSWR246	WHR	2	Pro-Aus	Uttarakhand	Dehradun
166	NKSWR254	GPH	2	Pro-Aus	Gujrat	Kheda
167	NKSWR260	GPH	2	Pro-Aus	Gujrat	Vadodara
168	NKSWR374	HER	1	Pro-Indica	Assam	Jorhat
169	ADT45			Indica	Tamil Nadu (India)	Aduthurai
170	ADT46			Indica	Tamil Nadu (India)	Aduthurai
171	Pooja			Indica	Odisha (India)	Cuttack
172	CSR11			Indica	Haryana (India)	Karnal
173	MI48			Indica	Haryana (India)	Karnal
174	Aus287			Aus	Bangladesh
175	Kajarhwa_NKSLR2			Aus	Uttar Pradesh (India)	Ballia
176	Nagina22			Aus	Uttar Pradesh (India)	Azamgarh
177	Dihawan-1_NKSLR11-1			Aus	Uttar Pradesh (India)	Ballia
178	FR13A			Aus	Odisha (India)
179	Moroberekan			Japonica	Guinea (West Africa)
180	Azucena			Japonica	Philippines
181	Nipponbare			Japonica	Japan
182	Taipei309			Japonica	Taiwan
183	Trembese			Japonica	Indonesia
184	Type-3			Aromatic	Uttarancha (India)	Rice Research Station, Nagina
185	Taroari_basmati			Aromatic	Haryana (India)
186	Kalanamk			Aromatic	Uttar Pradesh (India)	Tarai belt
187	Basmati370			Aromatic	Punjab (India)
188	Chimblate_basmati			Aromatic	Himachal Pradesh (India)

## Sheet: SSIIIA gene
S.No.	Accessions	Agroclimatic Zones	48SNPs based populations	Sub-Populations	State	District
1	NKSWR43	MGP	2	Pro-Aus	Bihar	Buxar
2	NKSWR53	MGP	1	Pro-Indica	Uttar Pradesh	Ballia
3	NKSWR61	MGP	3	Mid-Gangatic	Uttar Pradesh	Rampur
4	NKSWR70	MGP	3	Mid-Gangatic	Uttar Pradesh	Mau
5	NKSWR79	MGP	2	Pro-Aus	Uttar Pradesh	Azamgarh
6	NKSWR82	MGP	3	Mid-Gangatic	Uttar Pradesh	Azamgarh
7	NKSWR86	MGP	3	Mid-Gangatic	Uttar Pradesh	Azamgarh
8	NKSWR88	MGP	3	Mid-Gangatic	Uttar Pradesh	Mau
9	NKSWR95	MGP	3	Mid-Gangatic	Uttar Pradesh	Varanashi
10	NKSWR179	WHR	3	Mid-Gangatic	Himachal Pradesh	Kangra
11	NKSWR186	WHR	3	Mid-Gangatic	Himachal Pradesh	Kangra
12	NKSWR192	UGP	3	Mid-Gangatic	Uttar Pradesh	Unnao
13	NKSWR218	MGP	3	Mid-Gangatic	Bihar	East Champaran
14	NKSWR231	WCP	3	Mid-Gangatic	Gujrat	Navsari
15	NKSWR232	WCP	3	Mid-Gangatic	Gujrat	Navsari
16	NKSWR233	WCP	3	Mid-Gangatic	Gujrat	Navsari
17	NKSWR235	WCP	3	Mid-Gangatic	Gujrat	Navsari
18	NKSWR236	WCP	3	Mid-Gangatic	Gujrat	Navsari
19	NKSWR239	WCP	3	Mid-Gangatic	Gujrat	Navsari
20	NKSWR240	WCP	3	Mid-Gangatic	Gujrat	Navsari
21	NKSWR241	WCP	2	Pro-Aus	Gujrat	Navsari
22	NKSWR242	WCP	3	Mid-Gangatic	Gujrat	Navsari
23	NKSWR244	WHR	3	Mid-Gangatic	Uttarakhand	Dehradun
24	NKSWR245	WHR	1	Pro-Indica	Uttarakhand	Dehradun
25	NKSWR247	WHR	1	Pro-Indica	Uttarakhand	Dehradun
26	NKSWR249	WHR	3	Mid-Gangatic	Uttarakhand	Dehradun
27	NKSWR250	WHR	3	Mid-Gangatic	Uttarakhand	Dehradun
28	NKSWR252	WHR	3	Mid-Gangatic	Gujrat	Kheda
29	NKSWR253	WHR	3	Mid-Gangatic	Gujrat	Kheda
30	NKSWR255	WHR	3	Mid-Gangatic	Gujrat	Kheda
31	NKSWR256	WHR	3	Mid-Gangatic	Gujrat	Kheda
32	NKSWR257	GPH	2	Pro-Aus	Gujrat	Ahmedabad
33	NKSWR258	GPH	2	Pro-Aus	Gujrat	Ahmedabad
34	NKSWR259	GPH	2	Pro-Aus	Gujrat	Aanad
35	NKSWR263	GPH	2	Pro-Aus	Gujrat	Vadodara
36	NKSWR266	GPH	2	Pro-Aus	Gujrat	Vadodara
37	NKSWR309	WCP	2	Pro-Aus	Goa	North Goa
38	NKSWR310	WCP	2	Pro-Aus	Goa	North Goa
39	NKSWR318	WCP	1	Pro-Indica	Goa	South Goa
40	NKSWR319	WCP	2	Pro-Aus	Goa	South Goa
41	NKSWR351	EPH	2	Pro-Aus	Chattishgarh	Dhamtari
42	NKSWR354	EPH	2	Pro-Aus	Chattishgarh	Raipur
43	NKSWR356	EPH	2	Pro-Aus	Chattishgarh	Bemetara
44	NKSWR378	EHR	2	Pro-Aus	Assam	Sibsagar
45	O.nivara336680	EPH	3	Mid-Gangatic	Orissa	Bauda
46	O.nivara330645	LGP	3	Mid-Gangatic	West Bengal	26 Parganas
47	O.nivara330647	LGP	3	Mid-Gangatic	West Bengal	27 Parganas
48	O.nivara330649	LGP	1	Pro-Indica	West Bengal	28 Parganas
49	O.nivara336676	ECP	2	Pro-Aus	Orissa	Khurda
50	O.nivara336694	EPH	3	Mid-Gangatic	Orissa	Kalahandi
51	O.nivara336716	ECP	1	Pro-Indica	Andhra Pradesh	Ganjam
52	O.rufipogon336679	EPH	3	Mid-Gangatic	Orissa	Bauda
53	O.rufipogon336714	ECP	2	Pro-Aus	Andhra Pradesh	Ganjam
54	O.rufipogon336719	ECP	1	Pro-Indica	Andhra Pradesh	Ganjam
55	NKSWR77	MGP	3	Mid-Gangatic	Uttar Pradesh	Azamgarh
56	NKSWR246	WHR	2	Pro-Indica	Uttarakhand	Dehradun
57	NKSWR260	GPH	2	Pro-Aus	Gujrat	Aanad
58	NKSWR305	WCP	2	Pro-Aus	Goa	North Goa
59	NKSWR306	WCP	2	Pro-Aus	Goa	North Goa
60	NKSWR151	MGP	1	Pro-Indica	Bihar	Patna
61	NKSWR347	EPH	2	Pro-Aus	Chattishgarh	Jagdalpur
62	NKSWR38	MGP	1	Pro-Indica	Uttar Pradesh	Ghazipur
63	O.rufipogon336703	EPH	2	Pro-Aus	Orissa	Kalahandi
64	O.rufipogon336707	EPH	2	Pro-Aus	Orissa	Kalahandi
65	ADT45			Indica	Tamil Nadu (India)	Aduthurai
66	ADT46			Indica	Tamil Nadu (India)	Aduthurai
67	Pooja			Indica	Odisha (India)	Cuttack
68	CSR11			Indica	Haryana (India)	Karnal
69	MI48			Indica	Haryana (India)	Karnal
70	Aus287			Aus	Bangladesh
71	Kajarhwa_NKSLR2			Aus	Uttar Pradesh (India)	Ballia
72	Nagina22			Aus	Uttar Pradesh (India)	Azamgarh
73	Dihawan-1_NKSLR11-1			Aus	Uttar Pradesh (India)	Ballia
74	FR13A			Aus	Odisha (India)
75	Moroberekan			Japonica	Guinea (West Africa)
76	Azucena			Japonica	Philippines
77	Nipponbare			Japonica	Japan
78	Taipei309			Japonica	Taiwan
79	Trembese			Japonica	Indonesia
80	Type-3			Aromatic	Uttarancha (India)	Rice Research Station, Nagina
81	Taroari_basmati			Aromatic	Haryana (India)
82	Kalanamk			Aromatic	Uttar Pradesh (India)	Tarai belt
83	Basmati370			Aromatic	Punjab (India)
84	Chimblate_basmati			Aromatic	Himachal Pradesh (India)

## Sheet: SSIIIB gene
S.No.	Accessions	Agroclimatic Zones	48SNPs based populations	Sub-Populations	State	District
1	NKSWR3	MGP	2	Pro-Aus	Uttar Pradesh	Mirzapur
2	NKSWR4	MGP	2	Pro-Aus	Uttar Pradesh	Mirzapur
3	NKSWR6	MGP	2	Pro-Aus	Uttar Pradesh	Mirzapur
4	NKSWR9	MGP	3	Mid-Gangatic	Uttar Pradesh	Mirzapur
5	NKSWR10	MGP	2	Pro-Aus	Uttar Pradesh	Mirzapur
6	NKSWR11	MGP	3	Mid-Gangatic	Uttar Pradesh	Mirzapur
7	NKSWR13	MGP	2	Pro-Aus	Uttar Pradesh	Mirzapur
8	NKSWR15	MGP	2	Pro-Aus	Uttar Pradesh	Mirzapur
9	NKSWR16	MGP	3	Mid-Gangatic	Uttar Pradesh	Mirzapur
10	NKSWR17	MGP	2	Pro-Aus	Uttar Pradesh	Sonbhadra
11	NKSWR18	MGP	2	Pro-Aus	Uttar Pradesh	Sonbhadra
12	NKSWR19	MGP	3	Mid-Gangatic	Uttar Pradesh	Sonbhadra
13	NKSWR20	MGP	2	Pro-Aus	Uttar Pradesh	Sonbhadra
14	NKSWR21	MGP	3	Mid-Gangatic	Uttar Pradesh	Sonbhadra
15	NKSWR22	MGP	2	Pro-Aus	Uttar Pradesh	Sonbhadra
16	NKSWR23	MGP	2	Pro-Aus	Uttar Pradesh	Sonbhadra
17	NKSWR24	MGP	2	Pro-Aus	Uttar Pradesh	Sonbhadra
18	NKSWR25	MGP	3	Mid-Gangatic	Uttar Pradesh	Chandauli
19	NKSWR26	MGP	3	Mid-Gangatic	Uttar Pradesh	Chandauli
20	NKSWR27	MGP	2	Pro-Aus	Uttar Pradesh	Chandauli
21	NKSWR28	MGP	3	Mid-Gangatic	Uttar Pradesh	Chandauli
22	NKSWR29	MGP	3	Mid-Gangatic	Uttar Pradesh	Chandauli
23	NKSWR30	MGP	2	Pro-Aus	Uttar Pradesh	Chandauli
24	NKSWR31	MGP	2	Pro-Aus	Uttar Pradesh	Chandauli
25	NKSWR32	MGP	2	Pro-Aus	Uttar Pradesh	Chandauli
26	NKSWR33	MGP	2	Pro-Aus	Uttar Pradesh	Chandauli
27	NKSWR34	MGP	1	Pro-Indica	Uttar Pradesh	Chandauli
28	NKSWR35	MGP	2	Pro-Aus	Uttar Pradesh	Ghazipur
29	NKSWR37	MGP	2	Pro-Aus	Uttar Pradesh	Ghazipur
30	NKSWR40	MGP	3	Mid-Gangatic	Uttar Pradesh	Ghazipur
31	NKSWR41	MGP	3	Mid-Gangatic	Uttar Pradesh	Ghazipur
32	NKSWR42	MGP	3	Mid-Gangatic	Bihar	Buxar
33	NKSWR43	MGP	2	Pro-Aus	Bihar	Buxar
34	NKSWR44	MGP	3	Mid-Gangatic	Uttar Pradesh	Ballia
35	NKSWR45	MGP	2	Pro-Aus	Uttar Pradesh	Ballia
36	NKSWR46	MGP	3	Mid-Gangatic	Uttar Pradesh	Ballia
37	NKSWR47	MGP	3	Mid-Gangatic	Uttar Pradesh	Ballia
38	NKSWR48	MGP	1	Pro-Indica	Uttar Pradesh	Ballia
39	NKSWR49	MGP	3	Mid-Gangatic	Uttar Pradesh	Ballia
40	NKSWR51	MGP	3	Mid-Gangatic	Uttar Pradesh	Ballia
41	NKSWR53	MGP	1	Pro-Indica	Uttar Pradesh	Ballia
42	NKSWR54	MGP	3	Mid-Gangatic	Uttar Pradesh	Ballia
43	NKSWR56	MGP	3	Mid-Gangatic	Uttar Pradesh	Ballia
44	NKSWR57	MGP	3	Mid-Gangatic	Uttar Pradesh	Ballia
45	NKSWR59	MGP	3	Mid-Gangatic	Uttar Pradesh	Ballia
46	NKSWR61	MGP	3	Mid-Gangatic	Uttar Pradesh	Rampur
47	NKSWR62	MGP	3	Mid-Gangatic	Uttar Pradesh	Ballia
48	NKSWR63	MGP	3	Mid-Gangatic	Uttar Pradesh	Ballia
49	NKSWR64	MGP	3	Mid-Gangatic	Uttar Pradesh	Mau
50	NKSWR65	MGP	3	Mid-Gangatic	Uttar Pradesh	Mau
51	NKSWR66	MGP	3	Mid-Gangatic	Uttar Pradesh	Mau
52	NKSWR67	MGP	3	Mid-Gangatic	Uttar Pradesh	Mau
53	NKSWR68	MGP	2	Pro-Aus	Uttar Pradesh	Mau
54	NKSWR70	MGP	3	Mid-Gangatic	Uttar Pradesh	Mau
55	NKSWR71	MGP	3	Mid-Gangatic	Uttar Pradesh	Mau
56	NKSWR72	MGP	3	Mid-Gangatic	Uttar Pradesh	Azamgarh
57	NKSWR73	MGP	2	Pro-Aus	Uttar Pradesh	Azamgarh
58	NKSWR74	MGP	3	Mid-Gangatic	Uttar Pradesh	Azamgarh
59	NKSWR78	MGP	3	Mid-Gangatic	Uttar Pradesh	Azamgarh
60	NKSWR79	MGP	2	Pro-Aus	Uttar Pradesh	Azamgarh
61	NKSWR81	MGP	1	Pro-Indica	Uttar Pradesh	Azamgarh
62	NKSWR83	MGP	3	Mid-Gangatic	Uttar Pradesh	Azamgarh
63	NKSWR84	MGP	3	Mid-Gangatic	Uttar Pradesh	Azamgarh
64	NKSWR86	MGP	3	Mid-Gangatic	Uttar Pradesh	Azamgarh
65	NKSWR87	MGP	3	Mid-Gangatic	Uttar Pradesh	Azamgarh
66	NKSWR88	MGP	3	Mid-Gangatic	Uttar Pradesh	Mau
67	NKSWR89	MGP	3	Mid-Gangatic	Uttar Pradesh	Ghazipur
68	NKSWR90	MGP	2	Pro-Aus	Uttar Pradesh	Ghazipur
69	NKSWR91	MGP	2	Pro-Aus	Uttar Pradesh	Ghazipur
70	NKSWR93	MGP	3	Mid-Gangatic	Uttar Pradesh	Ghazipur
71	NKSWR94	MGP	3	Mid-Gangatic	Uttar Pradesh	Jaunpur
72	NKSWR95	MGP	3	Mid-Gangatic	Uttar Pradesh	Varanashi
73	NKSWR98	MGP	2	Pro-Aus	Uttar Pradesh	Jaunpur
74	NKSWR116	MGP	3	Mid-Gangatic	Bihar	Rohtas
75	NKSWR118	MGP	3	Mid-Gangatic	Bihar	Rohtas
76	NKSWR124	MGP	3	Mid-Gangatic	Bihar	Bhojpur
77	NKSWR125	MGP	3	Mid-Gangatic	Bihar	Bhojpur
78	NKSWR126	MGP	3	Mid-Gangatic	Bihar	Bhojpur
79	NKSWR137	MGP	3	Mid-Gangatic	Bihar	Aurangabad
80	NKSWR147	MGP	3	Mid-Gangatic	Bihar	Gaya
81	NKSWR155	MGP	3	Mid-Gangatic	Bihar	Bhojpur
82	NKSWR164	UGP	3	Mid-Gangatic	Uttar Pradesh	Aligarh
83	NKSWR168	WHR	3	Mid-Gangatic	Himachal Pradesh	Mandi
84	NKSWR170	WHR	3	Mid-Gangatic	Himachal Pradesh	Mandi
85	NKSWR171	WHR	3	Mid-Gangatic	Himachal Pradesh	Kangra
86	NKSWR173	WHR	3	Mid-Gangatic	Himachal Pradesh	Kangra
87	NKSWR174	WHR	3	Mid-Gangatic	Himachal Pradesh	Kangra
88	NKSWR175	WHR	3	Mid-Gangatic	Himachal Pradesh	Kangra
89	NKSWR179	WHR	3	Mid-Gangatic	Himachal Pradesh	Kangra
90	NKSWR181	WHR	3	Mid-Gangatic	Himachal Pradesh	Kangra
91	NKSWR183	WHR	3	Mid-Gangatic	Himachal Pradesh	Chamba
92	NKSWR184	WHR	3	Mid-Gangatic	Himachal Pradesh	Chamba
93	NKSWR186	WHR	3	Mid-Gangatic	Himachal Pradesh	Kangra
94	NKSWR189	UGP	3	Mid-Gangatic	Uttar Pradesh	Sitapur
95	NKSWR192	UGP	3	Mid-Gangatic	Uttar Pradesh	Unnao
96	NKSWR202	UGP	3	Mid-Gangatic	Uttar Pradesh	Barabanki
97	NKSWR218	MGP	3	Mid-Gangatic	Bihar	East Champaran
98	NKSWR224	MGP	2	Pro-Aus	Bihar	Patna
99	NKSWR225	MGP	3	Mid-Gangatic	Bihar	Patna
100	NKSWR231	WCP	3	Mid-Gangatic	Gujrat	Navsari
101	NKSWR232	WCP	3	Mid-Gangatic	Gujrat	Navsari
102	NKSWR233	WCP	3	Mid-Gangatic	Gujrat	Navsari
103	NKSWR235	WCP	3	Mid-Gangatic	Gujrat	Navsari
104	NKSWR236	WCP	3	Mid-Gangatic	Gujrat	Navsari
105	NKSWR238	WCP	3	Mid-Gangatic	Gujrat	Navsari
106	NKSWR239	WCP	3	Mid-Gangatic	Gujrat	Navsari
107	NKSWR240	WCP	3	Mid-Gangatic	Gujrat	Navsari
108	NKSWR241	WCP	2	Pro-Aus	Gujrat	Navsari
109	NKSWR242	WCP	3	Mid-Gangatic	Gujrat	Navsari
110	NKSWR244	WHR	3	Mid-Gangatic	Uttarakhand	Dehradun
111	NKSWR245	WHR	1	Pro-Indica	Uttarakhand	Dehradun
112	NKSWR250	WHR	3	Mid-Gangatic	Uttarakhand	Dehradun
113	NKSWR251	WHR	3	Mid-Gangatic	Gujrat	Kheda
114	NKSWR253	WHR	3	Mid-Gangatic	Gujrat	Kheda
115	NKSWR255	WHR	3	Mid-Gangatic	Gujrat	Kheda
116	NKSWR257	GPH	2	Pro-Aus	Gujrat	Ahmedabad
117	NKSWR258	GPH	2	Pro-Aus	Gujrat	Ahmedabad
118	NKSWR261	GPH	2	Pro-Aus	Gujrat	Vadodara
119	NKSWR263	GPH	2	Pro-Aus	Gujrat	Vadodara
120	NKSWR266	GPH	2	Pro-Aus	Gujrat	Vadodara
121	NKSWR267	GPH	2	Pro-Aus	Gujrat	Vadodara
122	NKSWR271	GPH	2	Pro-Aus	Gujrat	Vadodara
123	NKSWR300	WHR	2	Pro-Aus	Dehradun	Dehradun
124	NKSWR303	WCP	2	Pro-Aus	Goa	North Goa
125	NKSWR309	WCP	2	Pro-Aus	Goa	North Goa
126	NKSWR310	WCP	2	Pro-Aus	Goa	North Goa
127	NKSWR318	WCP	1	Pro-Indica	Goa	South Goa
128	NKSWR319	WCP	2	Pro-Aus	Goa	South Goa
129	NKSWR335	EPH	1	Pro-Indica	Chattishgarh	Kanker
130	NKSWR346	EPH	2	Pro-Aus	Chattishgarh	Jagdalpur
131	NKSWR351	EPH	2	Pro-Aus	Chattishgarh	Dhamtari
132	NKSWR353	EPH	2	Pro-Aus	Chattishgarh	Raipur
133	NKSWR354	EPH	2	Pro-Aus	Chattishgarh	Raipur
134	NKSWR356	EPH	2	Pro-Aus	Chattishgarh	Bemetara
135	NKSWR372	EHR	2	Pro-Aus	Assam	Jorhat
136	O.nivara330651	LGP	3	Mid-Gangatic	West Bengal	24 Parganas
137	O.nivara336680	EPH	3	Mid-Gangatic	Orissa	Bauda
138	O.nivara336681	EPH	2	Pro-Aus	Orissa	Bauda
139	O.nivara336700	EPH	3	Mid-Gangatic	Orissa	Kalahandi
140	O.nivara330639	LGP	3	Mid-Gangatic	West Bengal	24 Parganas
141	O.nivara330642	LGP	2	Pro-Aus	West Bengal	24 Parganas
142	O.nivara330644	LGP	1	Pro-Indica	West Bengal	25 Parganas
143	O.nivara330649	LGP	1	Pro-Indica	West Bengal	28 Parganas
144	O.nivara336676	ECP	2	Pro-Aus	Orissa	Khurda
145	O.nivara336694	EPH	3	Mid-Gangatic	Orissa	Kalahandi
146	O.nivara336697	EPH	2	Pro-Aus	Orissa	Kalahandi
147	O.nivara336716	ECP	1	Pro-Indica	Andhra Pradesh	Ganjam
148	O.rufipogon336679	EPH	3	Mid-Gangatic	Orissa	Bauda
149	O.rufipogon336727	EPH	2	Pro-Aus	Orissa	Khurda
150	NKSWR246	WHR	2	Pro-Indica	Uttarakhand	Dehradun
151	NKSWR260	GPH	2	Pro-Aus	Gujrat	Aanad
152	NKSWR305	WCP	2	Pro-Aus	Goa	North Goa
153	NKSWR306	WCP	2	Pro-Aus	Goa	North Goa
154	O.nivara336689	EPH	3	Mid-Gangatic	Orissa	Balangir
155	O.rufipogon336692	EPH	1	Pro-Indica	Orissa	Balangir
156	NKSWR52	MGP	3	Mid-Gangatic	Uttar Pradesh	Ballia
157	NKSWR80	MGP	1	Pro-Indica	Uttar Pradesh	Azamgarh
158	NKSWR138	MGP	3	Mid-Gangatic	Bihar	Aurangabad
159	NKSWR151	MGP	1	Pro-Indica	Bihar	Patna
160	NKSWR2	MGP	2	Pro-Aus	Uttar Pradesh	Mirzapur
161	NKSWR50	MGP	2	Pro-Aus	Uttar Pradesh	Ballia
162	O.rufipogon336703	EPH	2	Pro-Aus	Orissa	Kalahandi
163	O.rufipogon336707	EPH	2	Pro-Aus	Orissa	Kalahandi
164	NKSWR312	WCP	2	Pro-Aus	Goa	North Goa
165	NKSWR313	WCP	2	Pro-Aus	Goa	North Goa
166	NKSWR317	WCP	2	Pro-Aus	Goa	South Goa
167	O.nivara330629	LGP	3	Mid-Gangatic	West Bengal	24 Parganas
168	O.nivara330654	LGP	2	Pro-Aus	West Bengal	Dakshin dinajpur
169	O.nivara330657	LGP	1	Pro-Indica	West Bengal	Dakshin dinajpur
170	O.nivara336693	EPH	1	Pro-Indica	Orissa	Balangir
171	O.nivara336695	EPH	3	Mid-Gangatic	Orissa	Balangir
172	O.nivara336715	ECP	3	Mid-Gangatic	Andhra Pradesh	Ganjam
173	ADT45			Indica	Tamil Nadu (India)	Aduthurai
174	ADT46			Indica	Tamil Nadu (India)	Aduthurai
175	Pooja			Indica	Odisha (India)	Cuttack
176	CSR11			Indica	Haryana (India)	Karnal
177	MI48			Indica	Haryana (India)	Karnal
178	Aus287			Aus	Bangladesh
179	Kajarhwa_NKSLR2			Aus	Uttar Pradesh (India)	Ballia
180	Nagina22			Aus	Uttar Pradesh (India)	Azamgarh
181	Dihawan-1_NKSLR11-1			Aus	Uttar Pradesh (India)	Ballia
182	FR13A			Aus	Odisha (India)
183	Moroberekan			Japonica	Guinea (West Africa)
184	Azucena			Japonica	Philippines
185	Nipponbare			Japonica	Japan
186	Taipei309			Japonica	Taiwan
187	Trembese			Japonica	Indonesia
188	Type-3			Aromatic	Uttarancha (India)	Rice Research Station, Nagina
189	Taroari_basmati			Aromatic	Haryana (India)
190	Kalanamk			Aromatic	Uttar Pradesh (India)	Tarai belt
191	Basmati370			Aromatic	Punjab (India)
192	Chimblate_basmati			Aromatic	Himachal Pradesh (India)

## Sheet: SSIVA gene
S.No.	Accessions	Agroclimatic Zones	48SNPs based populations	Sub-Populations	State	District
1	NKSWR3	MGP	2	Pro-Aus	Uttar Pradesh	Mirzapur
2	NKSWR10	MGP	2	Pro-Aus	Uttar Pradesh	Mirzapur
3	NKSWR20	MGP	2	Pro-Aus	Uttar Pradesh	Sonbhadra
4	NKSWR28	MGP	3	Mid-Gangatic	Uttar Pradesh	Chandauli
5	NKSWR32	MGP	2	Pro-Aus	Uttar Pradesh	Chandauli
6	NKSWR37	MGP	2	Pro-Aus	Uttar Pradesh	Ghazipur
7	NKSWR40	MGP	3	Mid-Gangatic	Uttar Pradesh	Ghazipur
8	NKSWR41	MGP	3	Mid-Gangatic	Uttar Pradesh	Ghazipur
9	NKSWR48	MGP	1	Pro-Indica	Uttar Pradesh	Ballia
10	NKSWR53	MGP	1	Pro-Indica	Uttar Pradesh	Ballia
11	NKSWR57	MGP	3	Mid-Gangatic	Uttar Pradesh	Ballia
12	NKSWR60	MGP	3	Mid-Gangatic	Uttar Pradesh	Ballia
13	NKSWR70	MGP	3	Mid-Gangatic	Uttar Pradesh	Mau
14	NKSWR79	MGP	2	Pro-Aus	Uttar Pradesh	Azamgarh
15	NKSWR84	MGP	3	Mid-Gangatic	Uttar Pradesh	Azamgarh
16	NKSWR86	MGP	3	Mid-Gangatic	Uttar Pradesh	Azamgarh
17	NKSWR93	MGP	3	Mid-Gangatic	Uttar Pradesh	Ghazipur
18	NKSWR95	MGP	3	Mid-Gangatic	Uttar Pradesh	Varanashi
19	NKSWR125	MGP	3	Mid-Gangatic	Bihar	Bhojpur
20	NKSWR126	MGP	3	Mid-Gangatic	Bihar	Bhojpur
21	NKSWR137	MGP	3	Mid-Gangatic	Bihar	Aurangabad
22	NKSWR168	WHR	3	Mid-Gangatic	Himachal Pradesh	Mandi
23	NKSWR170	WHR	3	Mid-Gangatic	Himachal Pradesh	Mandi
24	NKSWR171	WHR	3	Mid-Gangatic	Himachal Pradesh	Kangra
25	NKSWR173	WHR	3	Mid-Gangatic	Himachal Pradesh	Kangra
26	NKSWR174	WHR	3	Mid-Gangatic	Himachal Pradesh	Kangra
27	NKSWR175	WHR	3	Mid-Gangatic	Himachal Pradesh	Kangra
28	NKSWR179	WHR	3	Mid-Gangatic	Himachal Pradesh	Kangra
29	NKSWR181	WHR	3	Mid-Gangatic	Himachal Pradesh	Kangra
30	NKSWR183	WHR	3	Mid-Gangatic	Himachal Pradesh	Chamba
31	NKSWR184	WHR	3	Mid-Gangatic	Himachal Pradesh	Chamba
32	NKSWR186	WHR	3	Mid-Gangatic	Himachal Pradesh	Kangra
33	NKSWR192	UGP	3	Mid-Gangatic	Uttar Pradesh	Unnao
34	NKSWR199	UGP	3	Mid-Gangatic	Uttar Pradesh	Unnao
35	NKSWR224	MGP	2	Pro-Aus	Bihar	Patna
36	NKSWR225	MGP	3	Mid-Gangatic	Bihar	Patna
37	NKSWR231	WCP	3	Mid-Gangatic	Gujrat	Navsari
38	NKSWR232	WCP	3	Mid-Gangatic	Gujrat	Navsari
39	NKSWR233	WCP	3	Mid-Gangatic	Gujrat	Navsari
40	NKSWR235	WCP	3	Mid-Gangatic	Gujrat	Navsari
41	NKSWR236	WCP	3	Mid-Gangatic	Gujrat	Navsari
42	NKSWR237	WCP	3	Mid-Gangatic	Gujrat	Navsari
43	NKSWR239	WCP	3	Mid-Gangatic	Gujrat	Navsari
44	NKSWR240	WCP	3	Mid-Gangatic	Gujrat	Navsari
45	NKSWR241	WCP	2	Pro-Aus	Gujrat	Navsari
46	NKSWR242	WCP	3	Mid-Gangatic	Gujrat	Navsari
47	NKSWR243	GPH	3	Mid-Gangatic	Uttarakhand	Dehradun
48	NKSWR244	WHR	3	Mid-Gangatic	Uttarakhand	Dehradun
49	NKSWR245	WHR	1	Pro-Indica	Uttarakhand	Dehradun
50	NKSWR247	WHR	1	Pro-Indica	Uttarakhand	Dehradun
51	NKSWR250	WHR	3	Mid-Gangatic	Uttarakhand	Dehradun
52	NKSWR253	WHR	3	Mid-Gangatic	Gujrat	Kheda
53	NKSWR255	WHR	3	Mid-Gangatic	Gujrat	Kheda
54	NKSWR256	WHR	3	Mid-Gangatic	Gujrat	Kheda
55	NKSWR257	GPH	2	Pro-Aus	Gujrat	Ahmedabad
56	NKSWR258	GPH	2	Pro-Aus	Gujrat	Ahmedabad
57	NKSWR259	GPH	2	Pro-Aus	Gujrat	Aanad
58	NKSWR309	WCP	2	Pro-Aus	Goa	North Goa
59	NKSWR310	WCP	2	Pro-Aus	Goa	North Goa
60	NKSWR316	WCP	2	Pro-Aus	Goa	South Goa
61	NKSWR319	WCP	2	Pro-Aus	Goa	South Goa
62	NKSWR351	EPH	2	Pro-Aus	Chattishgarh	Dhamtari
63	NKSWR353	EPH	2	Pro-Aus	Chattishgarh	Raipur
64	NKSWR354	EPH	2	Pro-Aus	Chattishgarh	Raipur
65	NKSWR356	EPH	2	Pro-Aus	Chattishgarh	Bemetara
66	O.nivara330651	LGP	3	Mid-Gangatic	West Bengal	24 Parganas
67	O.nivara336680	EPH	3	Mid-Gangatic	Orissa	Bauda
68	O.nivara336681	EPH	2	Pro-Aus	Orissa	Bauda
69	O.nivara336700	EPH	3	Mid-Gangatic	Orissa	Kalahandi
70	O.nivara336726	ECP	3	Mid-Gangatic	Orissa	Khurda
71	O.nivara330639	LGP	3	Mid-Gangatic	West Bengal	24 Parganas
72	O.nivara330642	LGP	2	Pro-Aus	West Bengal	24 Parganas
73	O.nivara330644	LGP	1	Pro-Indica	West Bengal	25 Parganas
74	O.nivara330647	LGP	3	Mid-Gangatic	West Bengal	27 Parganas
75	O.nivara330649	LGP	1	Pro-Indica	West Bengal	28 Parganas
76	O.nivara336676	ECP	2	Pro-Aus	Orissa	Khurda
77	O.nivara336694	EPH	3	Mid-Gangatic	Orissa	Kalahandi
78	O.nivara336716	ECP	1	Pro-Indica	Andhra Pradesh	Ganjam
79	O.rufipogon336701	EPH	2	Pro-Aus	Orissa	Balangir
80	O.rufipogon336714	ECP	2	Pro-Aus	Andhra Pradesh	Ganjam
81	O.rufipogon336719	ECP	1	Pro-Indica	Andhra Pradesh	Ganjam
82	NKSWR260	GPH	2	Pro-Aus	Gujrat	Ballia
83	NKSWR305	WCP	2	Pro-Aus	Goa	Azamgarh
84	NKSWR306	WCP	2	Pro-Aus	Goa	Azamgarh
85	O.rufipogon336692	EPH	1	Pro-Indica	Orissa	Kangra
86	NKSWR151	MGP	1	Pro-Indica	Bihar	Navsari
87	NKSWR115	MGP	3	Mid-Gangatic	Bihar	Kaimur
88	NKSWR117	MGP	3	Mid-Gangatic	Bihar	Kaimur
89	NKSWR223	MGP	2	Pro-Aus	Bihar	Vaishali
90	NKSWR254	GPH	2	Pro-Aus	Gujrat	Kheda
91	ADT45			Indica	Tamil Nadu (India)	Aduthurai
92	ADT46			Indica	Tamil Nadu (India)	Aduthurai
93	Pooja			Indica	Odisha (India)	Cuttack
94	CSR11			Indica	Haryana (India)	Karnal
95	MI48			Indica	Haryana (India)	Karnal
96	Aus287			Aus	Bangladesh
97	Kajarhwa_NKSLR2			Aus	Uttar Pradesh (India)	Ballia
98	Nagina22			Aus	Uttar Pradesh (India)	Azamgarh
99	Dihawan-1_NKSLR11-1			Aus	Uttar Pradesh (India)	Ballia
100	FR13A			Aus	Odisha (India)
101	Moroberekan			Japonica	Guinea (West Africa)
102	Azucena			Japonica	Philippines
103	Nipponbare			Japonica	Japan
104	Taipei309			Japonica	Taiwan
105	Trembese			Japonica	Indonesia
106	Type-3			Aromatic	Uttarancha (India)	Rice Research Station, Nagina
107	Taroari_basmati			Aromatic	Haryana (India)
108	Kalanamk			Aromatic	Uttar Pradesh (India)	Tarai belt
109	Basmati370			Aromatic	Punjab (India)
110	Chimblate_basmati			Aromatic	Himachal Pradesh (India)

## Sheet: SSIVB gene
S.No.	Accessions	Agroclimatic Zones	48SNPs based populations	Sub-Populations	State	District
1	NKSWR3	MGP	2	Pro-Aus	Uttar Pradesh	Mirzapur
2	NKSWR9	MGP	3	Mid-Gangatic	Uttar Pradesh	Mirzapur
3	NKSWR10	MGP	2	Pro-Aus	Uttar Pradesh	Mirzapur
4	NKSWR11	MGP	3	Mid-Gangatic	Uttar Pradesh	Mirzapur
5	NKSWR13	MGP	2	Pro-Aus	Uttar Pradesh	Mirzapur
6	NKSWR15	MGP	2	Pro-Aus	Uttar Pradesh	Mirzapur
7	NKSWR19	MGP	3	Mid-Gangatic	Uttar Pradesh	Sonbhadra
8	NKSWR20	MGP	2	Pro-Aus	Uttar Pradesh	Sonbhadra
9	NKSWR22	MGP	2	Pro-Aus	Uttar Pradesh	Sonbhadra
10	NKSWR24	MGP	2	Pro-Aus	Uttar Pradesh	Sonbhadra
11	NKSWR25	MGP	3	Mid-Gangatic	Uttar Pradesh	Chandauli
12	NKSWR26	MGP	3	Mid-Gangatic	Uttar Pradesh	Chandauli
13	NKSWR28	MGP	3	Mid-Gangatic	Uttar Pradesh	Chandauli
14	NKSWR32	MGP	2	Pro-Aus	Uttar Pradesh	Chandauli
15	NKSWR35	MGP	2	Pro-Aus	Uttar Pradesh	Ghazipur
16	NKSWR37	MGP	2	Pro-Aus	Uttar Pradesh	Ghazipur
17	NKSWR40	MGP	3	Mid-Gangatic	Uttar Pradesh	Ghazipur
18	NKSWR41	MGP	3	Mid-Gangatic	Uttar Pradesh	Ghazipur
19	NKSWR43	MGP	2	Pro-Aus	Bihar	Buxar
20	NKSWR44	MGP	3	Mid-Gangatic	Uttar Pradesh	Ballia
21	NKSWR45	MGP	2	Pro-Aus	Uttar Pradesh	Ballia
22	NKSWR47	MGP	3	Mid-Gangatic	Uttar Pradesh	Ballia
23	NKSWR48	MGP	1	Pro-Indica	Uttar Pradesh	Ballia
24	NKSWR53	MGP	1	Pro-Indica	Uttar Pradesh	Ballia
25	NKSWR55	MGP	3	Mid-Gangatic	Uttar Pradesh	Ballia
26	NKSWR56	MGP	3	Mid-Gangatic	Uttar Pradesh	Ballia
27	NKSWR57	MGP	3	Mid-Gangatic	Uttar Pradesh	Ballia
28	NKSWR61	MGP	3	Mid-Gangatic	Uttar Pradesh	Rampur
29	NKSWR62	MGP	3	Mid-Gangatic	Uttar Pradesh	Ballia
30	NKSWR63	MGP	3	Mid-Gangatic	Uttar Pradesh	Ballia
31	NKSWR64	MGP	3	Mid-Gangatic	Uttar Pradesh	Mau
32	NKSWR67	MGP	3	Mid-Gangatic	Uttar Pradesh	Mau
33	NKSWR68	MGP	2	Pro-Aus	Uttar Pradesh	Mau
34	NKSWR70	MGP	3	Mid-Gangatic	Uttar Pradesh	Mau
35	NKSWR73	MGP	2	Pro-Aus	Uttar Pradesh	Azamgarh
36	NKSWR74	MGP	3	Mid-Gangatic	Uttar Pradesh	Azamgarh
37	NKSWR79	MGP	2	Pro-Aus	Uttar Pradesh	Azamgarh
38	NKSWR84	MGP	3	Mid-Gangatic	Uttar Pradesh	Azamgarh
39	NKSWR93	MGP	3	Mid-Gangatic	Uttar Pradesh	Ghazipur
40	NKSWR118	MGP	3	Mid-Gangatic	Bihar	Rohtas
41	NKSWR124	MGP	3	Mid-Gangatic	Bihar	Bhojpur
42	NKSWR125	MGP	3	Mid-Gangatic	Bihar	Bhojpur
43	NKSWR126	MGP	3	Mid-Gangatic	Bihar	Bhojpur
44	NKSWR137	MGP	3	Mid-Gangatic	Bihar	Aurangabad
45	NKSWR168	WHR	3	Mid-Gangatic	Himachal Pradesh	Mandi
46	NKSWR170	WHR	3	Mid-Gangatic	Himachal Pradesh	Mandi
47	NKSWR171	WHR	3	Mid-Gangatic	Himachal Pradesh	Kangra
48	NKSWR173	WHR	3	Mid-Gangatic	Himachal Pradesh	Kangra
49	NKSWR179	WHR	3	Mid-Gangatic	Himachal Pradesh	Kangra
50	NKSWR181	WHR	3	Mid-Gangatic	Himachal Pradesh	Kangra
51	NKSWR183	WHR	3	Mid-Gangatic	Himachal Pradesh	Chamba
52	NKSWR184	WHR	3	Mid-Gangatic	Himachal Pradesh	Chamba
53	NKSWR192	UGP	3	Mid-Gangatic	Uttar Pradesh	Unnao
54	NKSWR199	UGP	3	Mid-Gangatic	Uttar Pradesh	Unnao
55	NKSWR218	MGP	3	Mid-Gangatic	Bihar	East Champaran
56	NKSWR224	MGP	2	Pro-Aus	Bihar	Patna
57	NKSWR225	MGP	3	Mid-Gangatic	Bihar	Patna
58	NKSWR231	WCP	3	Mid-Gangatic	Gujrat	Navsari
59	NKSWR233	WCP	3	Mid-Gangatic	Gujrat	Navsari
60	NKSWR235	WCP	3	Mid-Gangatic	Gujrat	Navsari
61	NKSWR236	WCP	3	Mid-Gangatic	Gujrat	Navsari
62	NKSWR237	WCP	3	Mid-Gangatic	Gujrat	Navsari
63	NKSWR238	WCP	3	Mid-Gangatic	Gujrat	Navsari
64	NKSWR239	WCP	3	Mid-Gangatic	Gujrat	Navsari
65	NKSWR240	WCP	3	Mid-Gangatic	Gujrat	Navsari
66	NKSWR241	WCP	2	Pro-Aus	Gujrat	Navsari
67	NKSWR244	WHR	3	Mid-Gangatic	Uttarakhand	Dehradun
68	NKSWR245	WHR	1	Pro-Indica	Uttarakhand	Dehradun
69	NKSWR247	WHR	1	Pro-Indica	Uttarakhand	Dehradun
70	NKSWR248	WHR	3	Mid-Gangatic	Uttarakhand	Dehradun
71	NKSWR250	WHR	3	Mid-Gangatic	Uttarakhand	Dehradun
72	NKSWR251	WHR	3	Mid-Gangatic	Gujrat	Kheda
73	NKSWR252	WHR	3	Mid-Gangatic	Gujrat	Kheda
74	NKSWR253	WHR	3	Mid-Gangatic	Gujrat	Kheda
75	NKSWR255	WHR	3	Mid-Gangatic	Gujrat	Kheda
76	NKSWR256	WHR	3	Mid-Gangatic	Gujrat	Kheda
77	NKSWR257	GPH	2	Pro-Aus	Gujrat	Ahmedabad
78	NKSWR258	GPH	2	Pro-Aus	Gujrat	Ahmedabad
79	NKSWR259	GPH	2	Pro-Aus	Gujrat	Aanad
80	NKSWR267	GPH	2	Pro-Aus	Gujrat	Vadodara
81	NKSWR271	GPH	2	Pro-Aus	Gujrat	Vadodara
82	NKSWR309	WCP	2	Pro-Aus	Goa	North Goa
83	NKSWR310	WCP	2	Pro-Aus	Goa	North Goa
84	NKSWR316	WCP	2	Pro-Aus	Goa	South Goa
85	NKSWR318	WCP	1	Pro-Indica	Goa	South Goa
86	NKSWR319	WCP	2	Pro-Aus	Goa	South Goa
87	NKSWR339	EPH	2	Pro-Aus	Chattishgarh	Jagdalpur
88	NKSWR346	EPH	2	Pro-Aus	Chattishgarh	Jagdalpur
89	NKSWR351	EPH	2	Pro-Aus	Chattishgarh	Dhamtari
90	NKSWR353	EPH	2	Pro-Aus	Chattishgarh	Raipur
91	NKSWR354	EPH	2	Pro-Aus	Chattishgarh	Raipur
92	NKSWR356	EPH	2	Pro-Aus	Chattishgarh	Bemetara
93	NKSWR364	EPH	2	Pro-Aus	Chattishgarh	Mungeli
94	NKSWR381	EHR	2	Pro-Aus	Assam	Sibsagar
95	O.nivara330651	LGP	3	Mid-Gangatic	West Bengal	24 Parganas
96	O.nivara336680	EPH	3	Mid-Gangatic	Orissa	Bauda
97	O.nivara336681	EPH	2	Pro-Aus	Orissa	Bauda
98	O.nivara336700	EPH	3	Mid-Gangatic	Orissa	Kalahandi
99	O.nivara336726	ECP	3	Mid-Gangatic	Orissa	Khurda
100	O.nivara330639	LGP	3	Mid-Gangatic	West Bengal	24 Parganas
101	O.nivara330642	LGP	2	Pro-Aus	West Bengal	24 Parganas
102	O.nivara336694	EPH	3	Mid-Gangatic	Orissa	Kalahandi
103	O.nivara336697	EPH	2	Pro-Aus	Orissa	Kalahandi
104	O.nivara336716	ECP	1	Pro-Indica	Andhra Pradesh	Ganjam
105	O.rufipogon336701	EPH	2	Pro-Aus	Orissa	Balangir
106	O.rufipogon336714	ECP	2	Pro-Aus	Andhra Pradesh	Ganjam
107	NKSWR12	MGP	3	Mid-Gangatic	Uttar Pradesh	Mirzapur
108	NKSWR50	MGP	2	Pro-Aus	Uttar Pradesh	Ballia
109	NKSWR138	MGP	3	Mid-Gangatic	Bihar	Aurangabad
110	NKSWR151	MGP	1	Pro-Indica	Bihar	Patna
111	NKSWR176	WHR	1	Pro-Indica	Himachal Pradesh	Kangra
112	NKSWR191	UGP	2	Pro-Aus	Uttar Pradesh	Hardoi
113	NKSWR385	EHR	3	Pro-Aus	Assam	Golaghat
114	O.rufipogon336690	EPH	2	Pro-Aus	Orissa	Balangir
115	O.rufipogon336692	EPH	1	Pro-Indica	Orissa	Balangir
116	O.rufipogon336703	EPH	2	Pro-Aus	Orissa	Kalahandi
117	NKSWR246	WHR	2	Pro-Indica	Uttarakhand	Dehradun
118	NKSWR260	GPH	2	Pro-Aus	Gujrat	Aanad
119	NKSWR305	WCP	2	Pro-Aus	Goa	North Goa
120	NKSWR306	WCP	2	Pro-Aus	Goa	North Goa
121	O.nivara336683	EPH	3	Mid-Gangatic	Orissa	Bauda
122	O.nivara336693	EPH	1	Pro-Indica	Orissa	Balangir
123	O.nivara336715	ECP	3	Mid-Gangatic	Andhra Pradesh	Ganjam
124	NKSWR254	GPH	2	Pro-Aus	Gujrat	Kheda
125	O.nivara336706	WCP	1	Pro-Indica	Maharashtra	Raigad
126	NKSWR386	EHR	3	Mid-Gangatic	Assam	Golaghat
127	O.nivara330630	LGP	2	Pro-Aus	West Bengal	24 Parganas
128	O.nivara336699	EPH	3	Mid-Gangatic	Orissa	Kalahandi
129	O.rufipogon336712	ECP	2	Pro-Aus	Andhra Pradesh	Ganjam
130	O.rufipogon336728	EPH	3	Mid-Gangatic	Orissa	Khurda
131	ADT45			Indica	Tamil Nadu (India)	Aduthurai
132	ADT46			Indica	Tamil Nadu (India)	Aduthurai
133	Pooja			Indica	Odisha (India)	Cuttack
134	CSR11			Indica	Haryana (India)	Karnal
135	MI48			Indica	Haryana (India)	Karnal
136	Aus287			Aus	Bangladesh
137	Kajarhwa_NKSLR2			Aus	Uttar Pradesh (India)	Ballia
138	Nagina22			Aus	Uttar Pradesh (India)	Azamgarh
139	Dihawan-1_NKSLR11-1			Aus	Uttar Pradesh (India)	Ballia
140	FR13A			Aus	Odisha (India)
141	Moroberekan			Japonica	Guinea (West Africa)
142	Azucena			Japonica	Philippines
143	Nipponbare			Japonica	Japan
144	Taipei309			Japonica	Taiwan
145	Trembese			Japonica	Indonesia
146	Type-3			Aromatic	Uttarancha (India)	Rice Research Station, Nagina
147	Taroari_basmati			Aromatic	Haryana (India)
148	Kalanamk			Aromatic	Uttar Pradesh (India)	Tarai belt
149	Basmati370			Aromatic	Punjab (India)
150	Chimblate_basmati			Aromatic	Himachal Pradesh (India)
